# Supplementary material for: Fine grain emotion analysis in Spanish using linguistic features and transformers
Source: PeerJ Comput Sci. 2024 Apr 30;10:e1992. doi: 10.7717/peerj-cs.1992 (PMC11157545; doi:10.7717/peerj-cs.1992)
Supplement: Supplemental Information 1 [file peerj-cs-10-1992-s001.zip › dataset.csv]

tweet	label	language	__split	tweet_clean	tweet_clean_lowercase	tagged_pos	tagged_ner
Solo soy un desastre caliente que está estresada, deprimida, mal vestida, con senos pequeños, que necesita descansar y hacer su mejor esfuerzo, pero me siento como una plaga.	depressed	es	train	Solo soy un desastre caliente que está estresada, deprimida, mal vestida, con senos pequeños, que necesita descansar y hacer su mejor esfuerzo, pero me siento como una plaga	solo soy un desastre caliente que está estresada, deprimida, mal vestida, con senos pequeños, que necesita descansar y hacer su mejor esfuerzo, pero me siento como una plaga	Solo__(ADV), soy__(AUX)(Mood=Ind|Number=Sing|Person=1|Tense=Pres|VerbForm=Fin), un__(DET)(Definite=Ind|Gender=Masc|Number=Sing|PronType=Art), desastre__(NOUN)(Gender=Masc|Number=Sing), caliente__(ADJ)(Number=Sing), que__(PRON)(PronType=Int,Rel), está__(AUX)(Mood=Ind|Number=Sing|Person=3|Tense=Pres|VerbForm=Fin), estresada__(ADJ)(Gender=Fem|Number=Sing|VerbForm=Part), ,__(PUNCT)(PunctType=Comm), d…
Estoy tan aburrido de esta mierda de nuevo. Estoy tan feliz de haber superado esa mierda de búsqueda de atención que todavía hacen las perras. Lmao. Todos los idiotas histriónicos aprenderán que siempre estarán deprimidos luchando por ser perfectos.	depressed	es	val	Estoy tan aburrido de esta mierda de nuevo Estoy tan feliz de haber superado esa mierda de búsqueda de atención que todavía hacen las perras Lmao Todos los idiotas histriónicos aprenderán que siempre estarán deprimidos luchando por ser perfectos	estoy tan aburrido de esta mierda de nuevo estoy tan feliz de haber superado esa mierda de búsqueda de atención que todavía hacen las perras lmao todos los idiotas histriónicos aprenderán que siempre estarán deprimidos luchando por ser perfectos	Estoy__(AUX)(Mood=Ind|Number=Sing|Person=1|Tense=Pres|VerbForm=Fin), tan__(ADV), aburrido__(ADJ)(Gender=Masc|Number=Sing|VerbForm=Part), de__(ADP), esta__(DET)(Gender=Fem|Number=Sing|PronType=Dem), mierda__(NOUN)(Gender=Fem|Number=Sing), de__(ADP), nuevo__(ADJ), Estoy__(AUX)(Mood=Ind|Number=Sing|Person=1|Tense=Pres|VerbForm=Fin), tan__(ADV), feliz__(ADJ)(Number=Sing), de__(ADP), haber__(AUX)(Verb…
Me encantaban tus cosas viejas, pero esto, esto me deprime. Gento, te amo hermano, fuiste mi ir a YTer para ver y luego veo que haces este tipo de cosas. Te extraño Gento espero lo mejor.	depressed	es	train	Me encantaban tus cosas viejas, pero esto, esto me deprime Gento, te amo hermano, fuiste mi ir a YTer para ver y luego veo que haces este tipo de cosas Te extraño Gento espero lo mejor	me encantaban tus cosas viejas, pero esto, esto me deprime gento, te amo hermano, fuiste mi ir a yter para ver y luego veo que haces este tipo de cosas te extraño gento espero lo mejor	Me__(PRON)(Case=Dat|Number=Sing|Person=1|PrepCase=Npr|PronType=Prs), encantaban__(VERB)(Mood=Ind|Number=Plur|Person=3|Tense=Imp|VerbForm=Fin), tus__(DET)(Number=Plur|Number[psor]=Sing|Person=1|Poss=Yes|PronType=Prs), cosas__(NOUN)(Gender=Fem|Number=Plur), viejas__(ADJ)(Gender=Fem|Number=Plur), ,__(PUNCT)(PunctType=Comm), pero__(CCONJ), esto__(PRON)(Number=Sing|PronType=Dem), ,__(PUNCT)(PunctType=…	PER(Gento), PER(YTer), PER(Gento)
alguna vez se deprimen, porque la única persona con la que quieren hablar y pasar el tiempo está castigada... así que solo están sentados allí, sin hacer nada, porque no tienen ganas de hablar o pasar tiempo con nadie más. ? PORQUE OMG IGUAL :/	depressed	es	train	alguna vez se deprimen, porque la única persona con la que quieren hablar y pasar el tiempo está castigada así que solo están sentados allí, sin hacer nada, porque no tienen ganas de hablar o pasar tiempo con nadie más? PORQUE OMG IGUAL :/	alguna vez se deprimen, porque la única persona con la que quieren hablar y pasar el tiempo está castigada así que solo están sentados allí, sin hacer nada, porque no tienen ganas de hablar o pasar tiempo con nadie más? porque omg igual :/	alguna__(DET)(Gender=Fem|Number=Sing|PronType=Ind), vez__(NOUN)(Gender=Fem|Number=Sing), se__(PRON)(Case=Acc|Person=3|PrepCase=Npr|PronType=Prs|Reflex=Yes), deprimen__(VERB)(Mood=Ind|Number=Plur|Person=3|Tense=Pres|VerbForm=Fin), ,__(PUNCT)(PunctType=Comm), porque__(SCONJ), la__(DET)(Definite=Def|Gender=Fem|Number=Sing|PronType=Art), única__(ADJ)(Gender=Fem|Number=Sing), persona__(NOUN)(Gender=Fe…	,
En realidad, liau es un signo de madurez, creo, pero me gusta eso owez quiero en algún momento ja bcs i takut deprimido mc kena d ubat ni wdyt?	depressed	es	train	En realidad, liau es un signo de madurez, creo, pero me gusta eso owez quiero en algún momento jajaja bcs i takut deprimido mc kena de ubat ni wdyt	en realidad, liau es un signo de madurez, creo, pero me gusta eso owez quiero en algún momento jajaja bcs i takut deprimido mc kena de ubat ni wdyt	En__(ADP), realidad__(NOUN), ,__(PUNCT)(PunctType=Comm), liau__(PROPN), es__(AUX)(Mood=Ind|Number=Sing|Person=3|Tense=Pres|VerbForm=Fin), un__(DET)(Definite=Ind|Gender=Masc|Number=Sing|PronType=Art), signo__(NOUN)(Gender=Masc|Number=Sing), de__(ADP), madurez__(NOUN)(Gender=Fem|Number=Sing), ,__(PUNCT)(PunctType=Comm), creo__(VERB)(Mood=Ind|Number=Sing|Person=1|Tense=Pres|VerbForm=Fin), ,__(PUNCT)…
También me hicieron una ecografía interna, así que veré al médico esta noche para ver los resultados. También me he estado deprimiendo mucho antes del período y muchas otras cosas. Así que creo que definitivamente necesito cambiar la píldora de nuevo.	depressed	es	train	También me hicieron una ecografía interna, así que veré al médico esta noche para ver los resultados También me he estado deprimiendo mucho antes del período y muchas otras cosas Así que creo que definitivamente necesito cambiar la píldora de nuevo	también me hicieron una ecografía interna, así que veré al médico esta noche para ver los resultados también me he estado deprimiendo mucho antes del período y muchas otras cosas así que creo que definitivamente necesito cambiar la píldora de nuevo	También__(ADV), me__(PRON)(Case=Dat|Number=Sing|Person=1|PrepCase=Npr|PronType=Prs), hicieron__(VERB)(Mood=Ind|Number=Plur|Person=3|Tense=Past|VerbForm=Fin), una__(DET)(Definite=Ind|Gender=Fem|Number=Sing|PronType=Art), ecografía__(NOUN)(Gender=Fem|Number=Sing), interna__(ADJ)(Gender=Fem|Number=Sing), ,__(PUNCT)(PunctType=Comm), así__(ADV), que__(SCONJ), veré__(VERB)(Mood=Ind|Number=Sing|Person=1…
Este espectáculo me rompió el corazón, fue tan intenso. No quise darme un atracón, pero no pude parar y me acosté tarde y deprimido.	depressed	es	train	Este espectáculo me rompió el corazón, fue tan intenso No quise darme un atracón, pero no pude parar y me acosté tarde y deprimido	este espectáculo me rompió el corazón, fue tan intenso no quise darme un atracón, pero no pude parar y me acosté tarde y deprimido	Este__(DET)(Gender=Masc|Number=Sing|PronType=Dem), espectáculo__(NOUN)(Gender=Masc|Number=Sing), me__(PRON)(Case=Dat|Number=Sing|Person=1|PrepCase=Npr|PronType=Prs), rompió__(VERB)(Mood=Ind|Number=Sing|Person=3|Tense=Past|VerbForm=Fin), el__(DET)(Definite=Def|Gender=Masc|Number=Sing|PronType=Art), corazón__(NOUN)(Gender=Masc|Number=Sing), ,__(PUNCT)(PunctType=Comm), fue__(AUX)(Mood=Ind|Number=Sin…
El tipo de la tienda de conveniencia elogió mi cabello y me preguntó si lo había hecho mientras estaba deprimido... Estoy...	depressed	es	train	El tipo de la tienda de conveniencia elogió mi cabello y me preguntó si lo había hecho mientras estaba deprimido Estoy	el tipo de la tienda de conveniencia elogió mi cabello y me preguntó si lo había hecho mientras estaba deprimido estoy	El__(DET)(Definite=Def|Gender=Masc|Number=Sing|PronType=Art), tipo__(NOUN)(Gender=Masc|Number=Sing), de__(ADP), la__(DET)(Definite=Def|Gender=Fem|Number=Sing|PronType=Art), tienda__(NOUN)(Gender=Fem|Number=Sing), de__(ADP), conveniencia__(NOUN)(Gender=Fem|Number=Sing), elogió__(VERB)(Mood=Ind|Number=Sing|Person=3|Tense=Past|VerbForm=Fin), mi__(DET)(Number=Sing|Number[psor]=Sing|Person=1|Poss=Yes|…
Me temo que si me hiciera el filtro de la vieja dama me deprimiría porque no me veía tan diferente de como me veo ahora. 👵	depressed	es	train	Me temo que si me hiciera el filtro de la vieja dama me deprimiría porque no me veía tan diferente de como me veo ahora	me temo que si me hiciera el filtro de la vieja dama me deprimiría porque no me veía tan diferente de como me veo ahora	Me__(PRON)(Case=Dat|Number=Sing|Person=1|PrepCase=Npr|PronType=Prs), temo__(VERB)(Mood=Ind|Number=Sing|Person=1|Tense=Pres|VerbForm=Fin), que__(SCONJ), si__(SCONJ), me__(PRON)(Case=Dat|Number=Sing|Person=1|PrepCase=Npr|PronType=Prs), hiciera__(VERB)(Mood=Sub|Number=Sing|Person=3|Tense=Imp|VerbForm=Fin), el__(DET)(Definite=Def|Gender=Masc|Number=Sing|PronType=Art), filtro__(NOUN)(Gender=Masc|Numbe…
¡Hahah, seguro que no te aburrirás si haces eso! "Extrañamente, su tono cambió un poco, tratando de ser más divertido, ya que antes aparentemente estaba un poco 'deprimido', lo que es extraño que suceda". ¡Es broma, broma! "	depressed	es	test	¡Hahah, seguro que no te aburrirás si haces eso! Extrañamente, su tono cambió un poco, tratando de ser más divertido, ya que antes aparentemente estaba un poco deprimido, lo que es extraño que suceda ¡Es broma, broma!	¡hahah, seguro que no te aburrirás si haces eso! extrañamente, su tono cambió un poco, tratando de ser más divertido, ya que antes aparentemente estaba un poco deprimido, lo que es extraño que suceda ¡es broma, broma!	¡Hahah__(INTJ), ,__(PUNCT)(PunctType=Comm), seguro__(ADJ)(Gender=Masc|Number=Sing), que__(SCONJ), no__(ADV)(Polarity=Neg), te__(PRON)(Case=Dat|Number=Sing|Person=2|PrepCase=Npr|PronType=Prs), aburrirás__(VERB)(Mood=Ind|Number=Sing|Person=1|Tense=Fut|VerbForm=Fin), si__(SCONJ), haces__(VERB)(Mood=Ind|Number=Sing|Person=2|Tense=Pres|VerbForm=Fin), eso__(PRON)(Number=Sing|PronType=Dem), !__(PUNCT)(P…	,
crees que estoy sentado deprimido, estoy en algún lugar contándome un cheque, odio, tuve que joder con cualquiera de ustedes, negros, ese es mi único arrepentimiento 🥵	depressed	es	test	crés que estoy sentado deprimido, estoy en algún lugar contándome un cheque, odio, tuve que joder con cualquiera de ustedes, negros, ese es mi único arrepentimiento	crés que estoy sentado deprimido, estoy en algún lugar contándome un cheque, odio, tuve que joder con cualquiera de ustedes, negros, ese es mi único arrepentimiento	crés__(VERB)(Mood=Ind|Number=Sing|Person=3|Tense=Pres|VerbForm=Fin), que__(SCONJ), estoy__(AUX)(Mood=Ind|Number=Sing|Person=1|Tense=Pres|VerbForm=Fin), sentado__(ADJ)(Gender=Masc|Number=Sing|VerbForm=Part), deprimido__(ADJ)(Gender=Masc|Number=Sing|VerbForm=Part), ,__(PUNCT)(PunctType=Comm), estoy__(AUX)(Mood=Ind|Number=Sing|Person=1|Tense=Pres|VerbForm=Fin), en__(ADP), algún__(DET)(Gender=Masc|Nu…
No puedo decir si estás tomando en serio que me cago encima y me deprimo o simplemente estás jugando un poco lógicamente.	depressed	es	train	No puedo decir si estás tomando en serio que me cago encima y me deprimo o simplemente estás jugando un poco lógicamente	no puedo decir si estás tomando en serio que me cago encima y me deprimo o simplemente estás jugando un poco lógicamente	No__(ADV)(Polarity=Neg), puedo__(AUX)(Mood=Ind|Number=Sing|Person=1|Tense=Pres|VerbForm=Fin), decir__(VERB)(VerbForm=Inf), si__(SCONJ), estás__(AUX)(Mood=Ind|Number=Sing|Person=2|Tense=Pres|VerbForm=Fin), tomando__(VERB)(VerbForm=Ger), en__(ADP), serio__(NOUN), que__(SCONJ), me__(PRON)(Case=Dat|Number=Sing|Person=1|PrepCase=Npr|PronType=Prs), cago__(VERB)(Mood=Ind|Number=Sing|Person=1|Tense=Pres|…
es un imbécil, hice todo lo posible para apoyarlo cada vez que estaba molesto, intenté todo, pero cuando estaba deprimido, lo único que hizo fue quejarse de que estaba demasiado molesto y que debería dejar de hablar de eso, lo bueno que era, espero que Karam se entienda. de vuelta a ti AC tu coño	depressed	es	train	es un imbécil, hice todo lo posible para apoyarlo cada vez que estaba molesto, intenté todo, pero cuando estaba deprimido, lo único que hizo fue quejarse de que estaba demasiado molesto y que debería dejar de hablar de eso, lo bueno que era, espero que Karam se entienda de vuelta a ti AC tu coño	es un imbécil, hice todo lo posible para apoyarlo cada vez que estaba molesto, intenté todo, pero cuando estaba deprimido, lo único que hizo fue quejarse de que estaba demasiado molesto y que debería dejar de hablar de eso, lo bueno que era, espero que karam se entienda de vuelta a ti ac tu coño	es__(AUX)(Mood=Ind|Number=Sing|Person=3|Tense=Pres|VerbForm=Fin), un__(DET)(Definite=Ind|Gender=Masc|Number=Sing|PronType=Art), imbécil__(NOUN)(Gender=Masc|Number=Sing), ,__(PUNCT)(PunctType=Comm), hice__(VERB)(Mood=Ind|Number=Sing|Person=1|Tense=Past|VerbForm=Fin), todo__(DET)(Gender=Masc|Number=Sing|PronType=Tot), lo__(PRON)(Case=Acc|Definite=Def|Gender=Masc|Number=Sing|Person=3|PrepCase=Npr|Pr…	PER(Karam), MISC(AC)
Es vergonzoso cómo basas tu autoestima en cosas de diseñador... tuiteando lo deprimido que estás, ¿pero estás aquí odiando como lo hace una perra triste y arruinada?	depressed	es	train	Es vergonzoso cómo basas tu autoestima en cosas de diseñador tuiteando lo deprimido que estás, ¿pero estás aquí odiando como lo hace una perra triste y arruinada	es vergonzoso cómo basas tu autoestima en cosas de diseñador tuiteando lo deprimido que estás, ¿pero estás aquí odiando como lo hace una perra triste y arruinada	Es__(AUX)(Mood=Ind|Number=Sing|Person=3|Tense=Pres|VerbForm=Fin), vergonzoso__(ADJ)(Gender=Masc|Number=Sing), cómo__(PRON)(PronType=Ind), basas__(VERB)(Mood=Ind|Number=Plur|Person=3|Tense=Pres|VerbForm=Fin), tu__(DET)(Number=Sing|Number[psor]=Sing|Person=2|Poss=Yes|PronType=Prs), autoestima__(NOUN)(Gender=Fem|Number=Sing), en__(ADP), cosas__(NOUN)(Gender=Fem|Number=Plur), de__(ADP), diseñador__(N…
triste porque ha pasado casi un año y todavía no he superado a mi ex tirando mi trasero deprimido. pero esa es otra historia de fondo traumática que nadie quiere escuchar	depressed	es	test	triste porque ha pasado casi un año y todavía no he superado a mi ex tirando mi trasero deprimido pero esa es otra historia de fondo traumática que nadie quiere escuchar	triste porque ha pasado casi un año y todavía no he superado a mi ex tirando mi trasero deprimido pero esa es otra historia de fondo traumática que nadie quiere escuchar	triste__(ADJ)(Number=Sing), porque__(SCONJ), ha__(AUX)(Mood=Ind|Number=Sing|Person=3|Tense=Pres|VerbForm=Fin), pasado__(VERB)(Gender=Masc|Number=Sing|Tense=Past|VerbForm=Part), casi__(ADV), un__(DET)(Definite=Ind|Gender=Masc|Number=Sing|PronType=Art), año__(NOUN)(Gender=Masc|Number=Sing), y__(CCONJ), todavía__(ADV), no__(ADV)(Polarity=Neg), he__(AUX)(Mood=Ind|Number=Sing|Person=1|Tense=Pres|VerbF…
@thehaleybug Hola, me gustaría que me ayudes a conocer a Shawn, él me ayudó mucho cuando estaba deprimida, me gustaría conocerlo 🥺😭	depressed	es	test	Hola, me gustaría que me ayudes a conocer a Shawn, él me ayudó mucho cuando estaba deprimida, me gustaría conocerlo	hola, me gustaría que me ayudes a conocer a shawn, él me ayudó mucho cuando estaba deprimida, me gustaría conocerlo	Hola__(INTJ), ,__(PUNCT)(PunctType=Comm), me__(PRON)(Case=Dat|Number=Sing|Person=1|PrepCase=Npr|PronType=Prs), gustaría__(VERB)(Mood=Cnd|Number=Sing|Person=3|VerbForm=Fin), que__(SCONJ), me__(PRON)(Case=Dat|Number=Sing|Person=1|PrepCase=Npr|PronType=Prs), ayudes__(VERB)(Mood=Sub|Number=Sing|Person=2|Tense=Pres|VerbForm=Fin), a__(ADP), conocer__(VERB)(VerbForm=Inf), a__(ADP), Shawn__(PROPN), ,__(P…	PER(Shawn)
Llevé al bebé Kreach a su primera cita con el veterinario y está muy triste esta noche. Solo quiero acurrucarme con ella, pero está tan cerrada y deprimida 😞	depressed	es	train	Llevé al bebé Kreach a su primera cita con el veterinario y está muy triste esta noche Solo quiero acurrucarme con ella, pero está tan cerrada y deprimida	llevé al bebé kreach a su primera cita con el veterinario y está muy triste esta noche solo quiero acurrucarme con ella, pero está tan cerrada y deprimida	Llevé__(VERB)(Mood=Ind|Number=Sing|Person=1|Tense=Past|VerbForm=Fin), a__(ADP), el__(DET)(Definite=Def|Gender=Masc|Number=Sing|PronType=Art), bebé__(NOUN)(Gender=Masc|Number=Sing), Kreach__(PROPN), a__(ADP), su__(DET)(Number=Sing|Person=3|Poss=Yes|PronType=Prs), primera__(ADJ)(Gender=Fem|NumType=Ord|Number=Sing), cita__(NOUN)(Gender=Fem|Number=Sing), con__(ADP), el__(DET)(Definite=Def|Gender=Masc…	PER(Kreach)
El ocupante ilegítimo de WH está en bandera. No es saludable, está drogado y deprimido. Él ve, oye y siente el ODIO que le irradian desde todo el mundo. El emperador está desnudo: está arruinado, sin educación, denso y pervertido.	depressed	es	train	El ocupante ilegítimo de WH está en bandera No es saludable, está drogado y deprimido Él ve, oye y siente el ODIO que le irradian desde todo el mundo El emperador está desnudo: está arruinado, sin educación, denso y pervertido	el ocupante ilegítimo de wh está en bandera no es saludable, está drogado y deprimido él ve, oye y siente el odio que le irradian desde todo el mundo el emperador está desnudo: está arruinado, sin educación, denso y pervertido	El__(DET)(Definite=Def|Gender=Masc|Number=Sing|PronType=Art), ocupante__(NOUN)(Number=Sing), ilegítimo__(ADJ)(Gender=Masc|Number=Sing), de__(ADP), WH__(PROPN), está__(AUX)(Mood=Ind|Number=Sing|Person=3|Tense=Pres|VerbForm=Fin), en__(ADP), bandera__(NOUN)(Gender=Fem|Number=Sing), No__(ADV)(Polarity=Neg), es__(AUX)(Mood=Ind|Number=Sing|Person=3|Tense=Pres|VerbForm=Fin), saludable__(ADJ)(Number=Sing…	ORG(WH), MISC(ODIO)
Sé que nadie me sigue y a nadie le importa, pero aquí termina mi vida. Estoy demasiado deprimido y el mundo está en muy mal estado. Espero que puedas encontrar la felicidad que queda.	depressed	es	test	Sé que nadie me sigue y a nadie le importa, pero aquí termina mi vida Estoy demasiado deprimido y el mundo está en muy mal estado Espero que puedas encontrar la felicidad que queda	sé que nadie me sigue y a nadie le importa, pero aquí termina mi vida estoy demasiado deprimido y el mundo está en muy mal estado espero que puedas encontrar la felicidad que queda	Sé__(VERB)(Mood=Ind|Number=Sing|Person=1|Tense=Pres|VerbForm=Fin), que__(SCONJ), nadie__(PRON)(Number=Sing|PronType=Neg), me__(PRON)(Case=Dat|Number=Sing|Person=1|PrepCase=Npr|PronType=Prs), sigue__(VERB)(Mood=Ind|Number=Sing|Person=3|Tense=Pres|VerbForm=Fin), y__(CCONJ), a__(ADP), nadie__(PRON)(Number=Sing|PronType=Neg), le__(PRON)(Case=Dat|Number=Sing|Person=3|PronType=Prs), importa__(VERB)(Moo…
no confíes en nadie que diga "enfermedad mental" o "bipolar" como metáforas de un comportamiento ridículo o inapropiado, pero tuitea "mira cómo están tus amigos deprimidos" + llama a las líneas directas de suicidio + mierda	depressed	es	train	no confíes en nadie que diga enfermedad mental o bipolar como metáforas de un comportamiento ridículo o inapropiado, pero tuitea mira cómo están tus amigos deprimidos llama a las líneas directas de suicidio mierda	no confíes en nadie que diga enfermedad mental o bipolar como metáforas de un comportamiento ridículo o inapropiado, pero tuitea mira cómo están tus amigos deprimidos llama a las líneas directas de suicidio mierda	no__(ADV)(Polarity=Neg), confíes__(VERB)(Mood=Sub|Number=Sing|Person=2|Tense=Pres|VerbForm=Fin), en__(ADP), nadie__(PRON)(Number=Sing|PronType=Neg), que__(PRON)(PronType=Int,Rel), diga__(VERB)(Mood=Sub|Number=Sing|Person=3|Tense=Pres|VerbForm=Fin), enfermedad__(NOUN)(Gender=Fem|Number=Sing), mental__(ADJ)(Number=Sing), o__(CCONJ), bipolar__(ADJ)(Number=Sing), como__(SCONJ), metáforas__(NOUN)(Gend…
Tengo tantas decoraciones nuevas para GA. Todo lo relacionado con la granja/caballo/rústico, incluidas las luces de cadena de interior y estoy muy emocionado de ver cómo se ven todos juntos (aún más que deprimido por dejar KY y nuestro pequeño y humilde apartamento)	depressed	es	test	Tengo tantas decoraciones nuevas para GA Todo lo relacionado con la granja/caballo/rústico, incluidas las luces de cadena de interior y estoy muy emocionado de ver cómo se ven todos juntos aún más que deprimido por dejar KY y nuestro pequeño y humilde apartamento	tengo tantas decoraciones nuevas para ga todo lo relacionado con la granja/caballo/rústico, incluidas las luces de cadena de interior y estoy muy emocionado de ver cómo se ven todos juntos aún más que deprimido por dejar ky y nuestro pequeño y humilde apartamento	Tengo__(VERB)(Mood=Ind|Number=Sing|Person=1|Tense=Pres|VerbForm=Fin), tantas__(DET)(Gender=Fem|NumType=Card|Number=Plur|PronType=Dem), decoraciones__(NOUN)(Gender=Fem|Number=Plur), nuevas__(ADJ)(Gender=Fem|Number=Plur), para__(ADP), GA__(PROPN), Todo__(DET)(Gender=Masc|Number=Sing|PronType=Tot), lo__(PRON)(Case=Acc|Definite=Def|Gender=Masc|Number=Sing|Person=3|PrepCase=Npr|PronType=Prs), relacion…	MISC(GA Todo), PER(KY)
Deben dejar de esperar que la gente les brinde felicidad, por eso están deprimidos todo el tiempo. Hazte feliz.	depressed	es	test	Deben dejar de esperar que la gente les brinde felicidad, por eso están deprimidos todo el tiempo Hazte feliz	deben dejar de esperar que la gente les brinde felicidad, por eso están deprimidos todo el tiempo hazte feliz	Deben__(AUX)(Mood=Ind|Number=Plur|Person=3|Tense=Pres|VerbForm=Fin), dejar__(VERB)(VerbForm=Inf), de__(ADP), esperar__(VERB)(VerbForm=Inf), que__(SCONJ), la__(DET)(Definite=Def|Gender=Fem|Number=Sing|PronType=Art), gente__(NOUN)(Gender=Fem|Number=Sing), les__(PRON)(Case=Dat|Number=Plur|Person=3|PronType=Prs), brinde__(VERB)(Mood=Sub|Number=Sing|Person=3|Tense=Pres|VerbForm=Fin), felicidad__(NOUN)…
ngl, esa aplicación me deprimió tanto que me fui y nunca volveré, sinceramente, hizo que mi experiencia en la escuela secundaria fuera tan mala 😭	depressed	es	train	ngl, esa aplicación me deprimió tanto que me fui y nunca volveré, sinceramente, hizo que mi experiencia en la escuela secundaria fuera tan mala	ngl, esa aplicación me deprimió tanto que me fui y nunca volveré, sinceramente, hizo que mi experiencia en la escuela secundaria fuera tan mala	ngl__(ADV), ,__(PUNCT)(PunctType=Comm), esa__(DET)(Gender=Fem|Number=Sing|PronType=Dem), aplicación__(NOUN)(Gender=Fem|Number=Sing), me__(PRON)(Case=Dat|Number=Sing|Person=1|PrepCase=Npr|PronType=Prs), deprimió__(VERB)(Mood=Ind|Number=Sing|Person=3|Tense=Past|VerbForm=Fin), tanto__(ADV), que__(SCONJ), me__(PRON)(Case=Dat|Number=Sing|Person=1|PrepCase=Npr|PronType=Prs), fui__(VERB)(Mood=Ind|Number…
Yo, sabiendo que me deprimo y me vuelvo llorona por mi regla: dios mio :( por que estoy deprimida y al borde del llanto :((((((	depressed	es	train	Yo, sabiendo que me deprimo y me vuelvo llorona por mi regla: dios mio : por que estoy deprimida y al borde del llanto :	yo, sabiendo que me deprimo y me vuelvo llorona por mi regla: dios mio : por que estoy deprimida y al borde del llanto :	Yo__(PRON)(Case=Nom|Number=Sing|Person=1|PronType=Prs), ,__(PUNCT)(PunctType=Comm), sabiendo__(VERB)(VerbForm=Ger), que__(SCONJ), me__(PRON)(Case=Dat|Number=Sing|Person=1|PrepCase=Npr|PronType=Prs), deprimo__(VERB)(Mood=Ind|Number=Sing|Person=1|Tense=Pres|VerbForm=Fin), y__(CCONJ), me__(PRON)(Case=Dat|Number=Sing|Person=1|PrepCase=Npr|PronType=Prs), vuelvo__(VERB)(Mood=Ind|Number=Sing|Person=1|Te…
Estoy súper deprimido o sea mi héroe Luisito. Me ha decepcionado y cabe destacar que no soy de generalizar pero todos son iguales. Pobre Chule😭😞❤️ ojala todo no sea cierto	depressed	es	train	Estoy súper deprimido o sea mi héroe Luisito Me ha decepcionado y cabe destacar que no soy de generalizar pero todos son iguales Pobre Chule ojala todo no sea cierto	estoy súper deprimido o sea mi héroe luisito me ha decepcionado y cabe destacar que no soy de generalizar pero todos son iguales pobre chule ojala todo no sea cierto	Estoy__(AUX)(Mood=Ind|Number=Sing|Person=1|Tense=Pres|VerbForm=Fin), súper__(ADJ)(Gender=Masc|Number=Sing), deprimido__(ADJ)(Gender=Masc|Number=Sing|VerbForm=Part), o__(CCONJ), sea__(AUX)(Mood=Sub|Number=Sing|Person=3|Tense=Pres|VerbForm=Fin), mi__(DET)(Number=Sing|Number[psor]=Sing|Person=1|Poss=Yes|PronType=Prs), héroe__(NOUN)(Gender=Masc|Number=Sing), Luisito__(PROPN), Me__(PRON)(Case=Dat|Numb…	MISC(Pobre Chule)
No sé qué está pasando, pero últimamente he estado muy deprimida. Parece que no puedo salir de eso.	depressed	es	test	No sé qué está pasando, pero últimamente he estado muy deprimida Parece que no puedo salir de eso	no sé qué está pasando, pero últimamente he estado muy deprimida parece que no puedo salir de eso	No__(ADV)(Polarity=Neg), sé__(VERB)(Mood=Ind|Number=Sing|Person=1|Tense=Pres|VerbForm=Fin), qué__(PRON)(Number=Sing|PronType=Int,Rel), está__(AUX)(Mood=Ind|Number=Sing|Person=3|Tense=Pres|VerbForm=Fin), pasando__(VERB)(VerbForm=Ger), ,__(PUNCT)(PunctType=Comm), pero__(CCONJ), últimamente__(ADV), he__(AUX)(Mood=Ind|Number=Sing|Person=1|Tense=Pres|VerbForm=Fin), estado__(AUX)(Gender=Masc|Number=Sin…
el tema son los adolescentes, que son tanto impresionables como los más propensos a ver algo si es popular o controvertido y se les dice que no deberían hacerlo. Especialmente si ESTÁN deprimidos/suicidas.	depressed	es	train	el tema son los adolescentes, que son tanto impresionables como los más propensos a ver algo si es popular o controvertido y se les dice que no deberían hacerlo Especialmente si ESTÁN deprimidos/suicidas	el tema son los adolescentes, que son tanto impresionables como los más propensos a ver algo si es popular o controvertido y se les dice que no deberían hacerlo especialmente si están deprimidos/suicidas	el__(DET)(Definite=Def|Gender=Masc|Number=Sing|PronType=Art), tema__(NOUN)(Gender=Masc|Number=Sing), son__(AUX)(Mood=Ind|Number=Plur|Person=3|Tense=Pres|VerbForm=Fin), los__(DET)(Definite=Def|Gender=Masc|Number=Plur|PronType=Art), adolescentes__(NOUN)(Number=Plur), ,__(PUNCT)(PunctType=Comm), que__(PRON)(PronType=Int,Rel), son__(AUX)(Mood=Ind|Number=Plur|Person=3|Tense=Pres|VerbForm=Fin), tanto__…
Puede que esté ansioso y deprimido sin razón, pero estos memes del Área 51 me hacen reír. (¿Esto me dice que estoy muerto por dentro?)	depressed	es	test	Puede que esté ansioso y deprimido sin razón, pero estos memes del Área [NUMERO] me hacen reír ¿Esto me dice que estoy muerto por dentro	puede que esté ansioso y deprimido sin razón, pero estos memes del área [numero] me hacen reír ¿esto me dice que estoy muerto por dentro	Puede__(VERB)(Mood=Ind|Number=Sing|Person=3|Tense=Pres|VerbForm=Fin), que__(SCONJ), esté__(AUX)(Mood=Sub|Number=Sing|Person=3|Tense=Pres|VerbForm=Fin), ansioso__(ADJ)(Gender=Masc|Number=Sing), y__(CCONJ), deprimido__(ADJ)(Gender=Masc|Number=Sing|VerbForm=Part), sin__(ADP), razón__(NOUN)(Gender=Fem|Number=Sing), ,__(PUNCT)(PunctType=Comm), pero__(CCONJ), estos__(DET)(Gender=Masc|Number=Plur|PronTy…	MISC(Área)
Debería haber estudiado para ser psicólogo, con la cantidad de humanos deprimidos en las redes sociales podría ser rico 😂	depressed	es	train	Debería haber estudiado para ser psicólogo, con la cantidad de humanos deprimidos en las redes sociales podría ser rico	debería haber estudiado para ser psicólogo, con la cantidad de humanos deprimidos en las redes sociales podría ser rico	Debería__(AUX)(Mood=Cnd|Number=Sing|Person=3|VerbForm=Fin), haber__(AUX)(VerbForm=Inf), estudiado__(VERB)(Gender=Masc|Number=Sing|Tense=Past|VerbForm=Part), para__(ADP), ser__(AUX)(VerbForm=Inf), psicólogo__(NOUN)(Gender=Masc|Number=Sing), ,__(PUNCT)(PunctType=Comm), con__(ADP), la__(DET)(Definite=Def|Gender=Fem|Number=Sing|PronType=Art), cantidad__(NOUN)(Gender=Fem|Number=Sing), de__(ADP), human…
He estado súper deprimida últimamente, no había estado tan deprimida desde que tenía 9 años. Es hora de cambiar radicalmente mi cabello.	depressed	es	train	He estado súper deprimida últimamente, no había estado tan deprimida desde que tenía [NUMERO] años Es hora de cambiar radicalmente mi cabello	he estado súper deprimida últimamente, no había estado tan deprimida desde que tenía [numero] años es hora de cambiar radicalmente mi cabello	He__(AUX)(Mood=Ind|Number=Sing|Person=1|Tense=Pres|VerbForm=Fin), estado__(AUX)(Gender=Masc|Number=Sing|Tense=Past|VerbForm=Part), súper__(ADV), deprimida__(ADJ)(Gender=Fem|Number=Sing|VerbForm=Part), últimamente__(ADV), ,__(PUNCT)(PunctType=Comm), no__(ADV)(Polarity=Neg), había__(AUX)(Mood=Ind|Number=Sing|Person=3|Tense=Imp|VerbForm=Fin), estado__(AUX)(Gender=Masc|Number=Sing|Tense=Past|VerbForm…	MISC([NUMERO)
Sentirse deprimida y luego pensar qué derecho tengo a sentirme deprimida dado que soy una veinteañera de clase media que ni siquiera tuvo que trabajar un día en su vida es tan agotador.	depressed	es	train	Sentirse deprimida y luego pensar qué derecho tengo a sentirme deprimida dado que soy una veinteañera de clase media que ni siquiera tuvo que trabajar un día en su vida es tan agotador	sentirse deprimida y luego pensar qué derecho tengo a sentirme deprimida dado que soy una veinteañera de clase media que ni siquiera tuvo que trabajar un día en su vida es tan agotador	sentir__(VERB)(VerbForm=Inf), se__(PRON)(Case=Acc|Person=3|PrepCase=Npr|PronType=Prs|Reflex=Yes), deprimida__(ADJ)(Gender=Fem|Number=Sing|VerbForm=Part), y__(CCONJ), luego__(ADV), pensar__(VERB)(VerbForm=Inf), qué__(DET)(PronType=Int,Rel), derecho__(NOUN)(Gender=Masc|Number=Sing), tengo__(VERB)(Mood=Ind|Number=Sing|Person=1|Tense=Pres|VerbForm=Fin), a__(ADP), sentir__(VERB)(VerbForm=Inf), me__(PR…
No sigo a Cristo y Dios sabe lo deprimido que estoy, así que probablemente por eso nunca muero como nah bich, estás aquí por mucho tiempo.	depressed	es	val	No sigo a Cristo y Dios sabe lo deprimido que estoy, así que probablemente por eso nunca muero como nah bich, estás aquí por mucho tiempo	no sigo a cristo y dios sabe lo deprimido que estoy, así que probablemente por eso nunca muero como nah bich, estás aquí por mucho tiempo	No__(ADV)(Polarity=Neg), sigo__(VERB)(Mood=Ind|Number=Sing|Person=1|Tense=Pres|VerbForm=Fin), a__(ADP), Cristo__(PROPN), y__(CCONJ), Dios__(PROPN), sabe__(VERB)(Mood=Ind|Number=Sing|Person=3|Tense=Pres|VerbForm=Fin), lo__(PRON)(Case=Acc|Definite=Def|Gender=Masc|Number=Sing|Person=3|PrepCase=Npr|PronType=Prs), deprimido__(ADJ)(Gender=Masc|Number=Sing|VerbForm=Part), que__(PRON)(PronType=Int,Rel), …	PER(Cristo), PER(Dios)
Quiero transmitir, pero al mismo tiempo sería un contenido terrible porque me siento deprimido. ¿Por qué la vida no puede mejorar?	depressed	es	train	Quiero transmitir, pero al mismo tiempo sería un contenido terrible porque me siento deprimido ¿Por qué la vida no puede mejorar	quiero transmitir, pero al mismo tiempo sería un contenido terrible porque me siento deprimido ¿por qué la vida no puede mejorar	Quiero__(VERB)(Mood=Ind|Number=Sing|Person=1|Tense=Pres|VerbForm=Fin), transmitir__(VERB)(VerbForm=Inf), ,__(PUNCT)(PunctType=Comm), pero__(CCONJ), a__(ADP), el__(DET)(Definite=Def|Gender=Masc|Number=Sing|PronType=Art), mismo__(DET)(Gender=Masc|Number=Sing|PronType=Dem), tiempo__(NOUN), sería__(AUX)(Mood=Cnd|Number=Sing|Person=3|VerbForm=Fin), un__(DET)(Definite=Ind|Gender=Masc|Number=Sing|PronTy…
||. hc que teddy estaba súper deprimido después de que rory comenzó a salir con su hermana, por lo que se aferró a ed sheeran como una religión. 🥺	depressed	es	train	hc que teddy estaba súper deprimido después de que rory comenzó a salir con su hermana, por lo que se aferró a ed shéran como una religión	hc que teddy estaba súper deprimido después de que rory comenzó a salir con su hermana, por lo que se aferró a ed shéran como una religión	hc__(NOUN)(Gender=Masc|Number=Sing), que__(SCONJ), teddy__(NOUN)(Gender=Masc|Number=Sing), estaba__(AUX)(Mood=Ind|Number=Sing|Person=3|Tense=Imp|VerbForm=Fin), súper__(ADV), deprimido__(ADJ)(Gender=Masc|Number=Sing|VerbForm=Part), después__(ADV), de__(ADP), que__(SCONJ), rory__(NOUN)(Gender=Fem|Number=Sing), comenzó__(VERB)(Mood=Ind|Number=Sing|Person=3|Tense=Past|VerbForm=Fin), a__(ADP), salir__…
mi cabeza sigue tratando de deprimirme, pero esta maldita chica me hace jodidamente feliz como tf por qué tienes que ser tan perfecto 😏	depressed	es	train	mi cabeza sigue tratando de deprimirme, pero esta maldita chica me hace jodidamente feliz como tf por qué tienes que ser tan perfecto	mi cabeza sigue tratando de deprimirme, pero esta maldita chica me hace jodidamente feliz como tf por qué tienes que ser tan perfecto	mi__(DET)(Number=Sing|Number[psor]=Sing|Person=1|Poss=Yes|PronType=Prs), cabeza__(NOUN)(Gender=Fem|Number=Sing), sigue__(VERB)(Mood=Ind|Number=Sing|Person=3|Tense=Pres|VerbForm=Fin), tratando__(VERB)(VerbForm=Ger), de__(ADP), deprimir__(VERB)(VerbForm=Inf), me__(PRON)(Case=Acc|Number=Sing|Person=1|PrepCase=Npr|PronType=Prs), ,__(PUNCT)(PunctType=Comm), pero__(CCONJ), esta__(DET)(Gender=Fem|Number…
Ball & Ingram lucen deprimidos en los uniformes de los Pelicans😪. Solo sé que todos fueron sacrificados por una buena causa.	depressed	es	train	Ball & Ingram lucen deprimidos en los uniformes de los Pelicans Solo sé que todos fueron sacrificados por una buena causa	ball & ingram lucen deprimidos en los uniformes de los pelicans solo sé que todos fueron sacrificados por una buena causa	Ball__(PROPN), &__(PROPN), Ingram__(PROPN), lucen__(VERB)(Mood=Ind|Number=Plur|Person=3|Tense=Pres|VerbForm=Fin), deprimidos__(ADJ)(Gender=Masc|Number=Plur|VerbForm=Part), en__(ADP), los__(DET)(Definite=Def|Gender=Masc|Number=Plur|PronType=Art), uniformes__(NOUN)(Gender=Masc|Number=Plur), de__(ADP), los__(DET)(Definite=Def|Gender=Masc|Number=Plur|PronType=Art), Pelicans__(PROPN), Solo__(PROPN), s…	PER(Ball & Ingram), ORG(Pelicans Solo)
A veces me gusta fingir que soy la millennial Daisy Buchanan y que un tipo está por ahí invitándome a reuniones grupales para llamar mi atención, pero nunca lo muestro porque estoy #deprimida.	depressed	es	train	A veces me gusta fingir que soy la millennial Daisy Buchanan y que un tipo está por ahí invitándome a reuniones grupales para llamar mi atención, pero nunca lo muestro porque estoy #[HASHTAG]_deprimida	a veces me gusta fingir que soy la millennial daisy buchanan y que un tipo está por ahí invitándome a reuniones grupales para llamar mi atención, pero nunca lo muestro porque estoy #[hashtag]_deprimida	A__(ADP), veces__(NOUN), me__(PRON)(Case=Dat|Number=Sing|Person=1|PrepCase=Npr|PronType=Prs), gusta__(VERB)(Mood=Ind|Number=Sing|Person=3|Tense=Pres|VerbForm=Fin), fingir__(VERB)(VerbForm=Inf), que__(SCONJ), soy__(AUX)(Mood=Ind|Number=Sing|Person=1|Tense=Pres|VerbForm=Fin), la__(DET)(Definite=Def|Gender=Fem|Number=Sing|PronType=Art), millennial__(NOUN)(Number=Sing), Daisy__(PROPN), Buchanan__(PRO…	PER(Daisy Buchanan), MISC([HASHTAG)
Ya ni siquiera tengo este tipo de amor. ¿Para qué mierda estoy en una relación? Oh, es cierto, porque mi cerebro me convencerá de que no soy una buena persona si me alejo de alguien que está deprimido y me está alejando.	depressed	es	train	Ya ni siquiera tengo este tipo de amor ¿Para qué mierda estoy en una relación? Oh, es cierto, porque mi cerebro me convencerá de que no soy una buena persona si me alejo de alguien que está deprimido y me está alejando	ya ni siquiera tengo este tipo de amor ¿para qué mierda estoy en una relación? oh, es cierto, porque mi cerebro me convencerá de que no soy una buena persona si me alejo de alguien que está deprimido y me está alejando	Ya__(ADV), ni__(CCONJ), siquiera__(NOUN), tengo__(VERB)(Mood=Ind|Number=Sing|Person=1|Tense=Pres|VerbForm=Fin), este__(DET)(Gender=Masc|Number=Sing|PronType=Dem), tipo__(NOUN)(Gender=Masc|Number=Sing), de__(ADP), amor__(NOUN)(Gender=Masc|Number=Sing), ¿__(PUNCT)(PunctSide=Ini|PunctType=Qest), Para__(ADP), qué__(DET)(PronType=Int,Rel), mierda__(NOUN)(Gender=Fem|Number=Sing), estoy__(AUX)(Mood=Ind|…	,
Está bien, pero si una serie afirma estar "creando una conversación sobre la depresión y el suicidio", los creadores de esa serie deberían esperar que las personas deprimidas y suicidas la vean para asegurarse de que la conversación no sea insultante.	depressed	es	train	Está bien, pero si una serie afirma estar creando una conversación sobre la depresión y el suicidio, los creadores de esa serie deberían esperar que las personas deprimidas y suicidas la vean para asegurarse de que la conversación no sea insultante	está bien, pero si una serie afirma estar creando una conversación sobre la depresión y el suicidio, los creadores de esa serie deberían esperar que las personas deprimidas y suicidas la vean para asegurarse de que la conversación no sea insultante	Está__(AUX)(Mood=Ind|Number=Sing|Person=3|Tense=Pres|VerbForm=Fin), bien__(ADV), ,__(PUNCT)(PunctType=Comm), pero__(CCONJ), si__(SCONJ), una__(DET)(Definite=Ind|Gender=Fem|Number=Sing|PronType=Art), serie__(NOUN)(Gender=Fem|Number=Sing), afirma__(VERB)(Mood=Ind|Number=Sing|Person=3|Tense=Pres|VerbForm=Fin), estar__(AUX)(VerbForm=Inf), creando__(VERB)(VerbForm=Ger), una__(DET)(Definite=Ind|Gender=…
Creo que estoy entrando en la etapa final de pupa en la que salgo de mi capullo de trauma, ansiedad, agorafobia discreta y depresión para descubrir la gloria que soy: un escritor de ensayos personales y terror deprimido, ansioso y semi-recluido en casa. ficción que aborda el trauma.	depressed	es	val	Creo que estoy entrando en la etapa final de pupa en la que salgo de mi capullo de trauma, ansiedad, agorafobia discreta y depresión para descubrir la gloria que soy: un escritor de ensayos personales y terror deprimido, ansioso y semi-recluido en casa ficción que aborda el trauma	creo que estoy entrando en la etapa final de pupa en la que salgo de mi capullo de trauma, ansiedad, agorafobia discreta y depresión para descubrir la gloria que soy: un escritor de ensayos personales y terror deprimido, ansioso y semi-recluido en casa ficción que aborda el trauma	Creo__(VERB)(Mood=Ind|Number=Sing|Person=1|Tense=Pres|VerbForm=Fin), que__(SCONJ), estoy__(AUX)(Mood=Ind|Number=Sing|Person=1|Tense=Pres|VerbForm=Fin), entrando__(VERB)(VerbForm=Ger), en__(ADP), la__(DET)(Definite=Def|Gender=Fem|Number=Sing|PronType=Art), etapa__(NOUN)(Gender=Fem|Number=Sing), final__(ADJ)(Number=Sing), de__(ADP), pupa__(NOUN)(Gender=Fem|Number=Sing), en__(ADP), la__(DET)(Definit…
mi terapeuta: así que parece que estás deprimido 🤔 yo internamente: *no mierda sherlock, ¿por qué crees que estoy aquí* 🙃 yo externamente: ¡vaya! ¿Tú crees? 🤭	depressed	es	train	mi terapeuta: así que parece que estás deprimido yo internamente: *no mierda sherlock, ¿por qué crés que estoy aquí* yo externamente: ¡vaya! ¿Tú crés	mi terapeuta: así que parece que estás deprimido yo internamente: *no mierda sherlock, ¿por qué crés que estoy aquí* yo externamente: ¡vaya! ¿tú crés	mi__(DET)(Number=Sing|Number[psor]=Sing|Person=1|Poss=Yes|PronType=Prs), terapeuta__(NOUN)(Number=Sing), :__(PUNCT)(PunctType=Colo), así__(ADV), que__(SCONJ), parece__(VERB)(Mood=Ind|Number=Sing|Person=3|Tense=Pres|VerbForm=Fin), que__(SCONJ), estás__(AUX)(Mood=Ind|Number=Sing|Person=2|Tense=Pres|VerbForm=Fin), deprimido__(ADJ)(Gender=Masc|Number=Sing|VerbForm=Part), yo__(PRON)(Case=Nom|Number=Si…	,
He atribuido mi terrible dolor de cabeza al estrés, hasta que me di cuenta de que no había tomado cafeína en dos días. Tal vez debería dejar de estar tan acostumbrado a ser un saco de mierda deprimido 😂	depressed	es	test	He atribuido mi terrible dolor de cabeza al estrés, hasta que me di cuenta de que no había tomado cafeína en dos días Tal vez debería dejar de estar tan acostumbrado a ser un saco de mierda deprimido	he atribuido mi terrible dolor de cabeza al estrés, hasta que me di cuenta de que no había tomado cafeína en dos días tal vez debería dejar de estar tan acostumbrado a ser un saco de mierda deprimido	He__(AUX)(Mood=Ind|Number=Sing|Person=1|Tense=Pres|VerbForm=Fin), atribuido__(VERB)(Gender=Masc|Number=Sing|Tense=Past|VerbForm=Part), mi__(DET)(Number=Sing|Number[psor]=Sing|Person=1|Poss=Yes|PronType=Prs), terrible__(ADJ)(Number=Sing), dolor__(NOUN)(Gender=Masc|Number=Sing), de__(ADP), cabeza__(NOUN)(Gender=Fem|Number=Sing), a__(ADP), el__(DET)(Definite=Def|Gender=Masc|Number=Sing|PronType=Art)…
Dios mío, mirando esta foto, finalmente me doy cuenta de cuánto más grandes son mis ojos ahora. Siempre pensé que eran pequeños porque cuando estaba severamente deprimido los tenía medio cerrados básicamente en todo momento, ¿eh?	depressed	es	test	Dios mío, mirando esta foto, finalmente me doy cuenta de cuánto más grandes son mis ojos ahora Siempre pensé que eran pequeños porque cuando estaba severamente deprimido los tenía medio cerrados básicamente en todo momento, ¿eh	dios mío, mirando esta foto, finalmente me doy cuenta de cuánto más grandes son mis ojos ahora siempre pensé que eran pequeños porque cuando estaba severamente deprimido los tenía medio cerrados básicamente en todo momento, ¿eh	Dios__(INTJ), mío__(PRON)(Gender=Masc|Number=Sing|Number[psor]=Sing|Person=1|Poss=Yes|PronType=Prs), ,__(PUNCT)(PunctType=Comm), mirando__(VERB)(VerbForm=Ger), esta__(DET)(Gender=Fem|Number=Sing|PronType=Dem), foto__(NOUN)(Gender=Fem|Number=Sing), ,__(PUNCT)(PunctType=Comm), finalmente__(ADV), me__(PRON)(Case=Dat|Number=Sing|Person=1|PrepCase=Npr|PronType=Prs), doy__(VERB)(Mood=Ind|Number=Sing|Pe…
No voy a mentir, estoy harto de sentirme vacío y perdido. Hay más en la vida que sentirse atascado y deprimido, aunque sé que ya llegué más lejos y debería sentirme bien, pero me siento solo, triste y estresado por mi futuro. 😔	depressed	es	train	No voy a mentir, estoy harto de sentirme vacío y perdido Hay más en la vida que sentirse atascado y deprimido, aunque sé que ya llegué más lejos y debería sentirme bien, pero me siento solo, triste y estresado por mi futuro	no voy a mentir, estoy harto de sentirme vacío y perdido hay más en la vida que sentirse atascado y deprimido, aunque sé que ya llegué más lejos y debería sentirme bien, pero me siento solo, triste y estresado por mi futuro	No__(ADV)(Polarity=Neg), voy__(AUX)(Mood=Ind|Number=Sing|Person=1|Tense=Pres|VerbForm=Fin), a__(ADP), mentir__(VERB)(VerbForm=Inf), ,__(PUNCT)(PunctType=Comm), estoy__(AUX)(Mood=Ind|Number=Sing|Person=1|Tense=Pres|VerbForm=Fin), harto__(ADJ)(Gender=Masc|Number=Sing), de__(ADP), sentir__(VERB)(VerbForm=Inf), me__(PRON)(Case=Acc|Number=Sing|Person=1|PrepCase=Npr|PronType=Prs), vacío__(NOUN)(Gender=…
Hice un experimento en los últimos meses en el que me tomé un tiempo libre del trabajo para concentrarme en mi salud y terminé increíblemente deprimido porque no estaba creando ningún arte. Entonces, supongo que la solución es encontrar de alguna manera una manera de equilibrar mi salud y mi trabajo.	depressed	es	train	Hice un experimento en los últimos meses en el que me tomé un tiempo libre del trabajo para concentrarme en mi salud y terminé increíblemente deprimido porque no estaba creando ningún arte Entonces, supongo que la solución es encontrar de alguna manera una manera de equilibrar mi salud y mi trabajo	hice un experimento en los últimos meses en el que me tomé un tiempo libre del trabajo para concentrarme en mi salud y terminé increíblemente deprimido porque no estaba creando ningún arte entonces, supongo que la solución es encontrar de alguna manera una manera de equilibrar mi salud y mi trabajo	Hice__(VERB)(Mood=Ind|Number=Sing|Person=1|Tense=Past|VerbForm=Fin), un__(DET)(Definite=Ind|Gender=Masc|Number=Sing|PronType=Art), experimento__(NOUN)(Gender=Masc|Number=Sing), en__(ADP), los__(DET)(Definite=Def|Gender=Masc|Number=Plur|PronType=Art), últimos__(ADJ)(Gender=Masc|NumType=Ord|Number=Plur), meses__(NOUN)(Gender=Masc|Number=Plur), en__(ADP), el__(DET)(Definite=Def|Gender=Masc|Number=Si…
"Al tener una enfermedad mental, no quieres estar deprimido, pero si no tuvieras ese trastorno, no serías tan creativo como eres. La mayoría de las personas creativas tienen ese cambio, ese problema, esa enfermedad mental y es un bendicion y maldicion solo tienes que aprender a luchar	depressed	es	train	Al tener una enfermedad mental, no quieres estar deprimido, pero si no tuvieras ese trastorno, no serías tan creativo como eres La mayoría de las personas creativas tienen ese cambio, ese problema, esa enfermedad mental y es un bendicion y maldicion solo tienes que aprender a luchar	al tener una enfermedad mental, no quieres estar deprimido, pero si no tuvieras ese trastorno, no serías tan creativo como eres la mayoría de las personas creativas tienen ese cambio, ese problema, esa enfermedad mental y es un bendicion y maldicion solo tienes que aprender a luchar	A__(ADP), el__(DET)(Definite=Def|Gender=Masc|Number=Sing|PronType=Art), tener__(VERB)(VerbForm=Inf), una__(DET)(Definite=Ind|Gender=Fem|Number=Sing|PronType=Art), enfermedad__(NOUN)(Gender=Fem|Number=Sing), mental__(ADJ)(Number=Sing), ,__(PUNCT)(PunctType=Comm), no__(ADV)(Polarity=Neg), quieres__(VERB)(Mood=Ind|Number=Sing|Person=2|Tense=Pres|VerbForm=Fin), estar__(AUX)(VerbForm=Inf), deprimido__…	,
Si fuera rico, mis compras estresadas/deprimidas estarían fuera de este mundo, probablemente compraría ese bolso Louis en todos los colores ahora mismo.	depressed	es	train	Si fuera rico, mis compras estresadas/deprimidas estarían fuera de este mundo, probablemente compraría ese bolso Louis en todos los colores ahora mismo	si fuera rico, mis compras estresadas/deprimidas estarían fuera de este mundo, probablemente compraría ese bolso louis en todos los colores ahora mismo	Si__(SCONJ), fuera__(AUX)(Mood=Sub|Number=Sing|Person=3|Tense=Imp|VerbForm=Fin), rico__(ADJ)(Gender=Masc|Number=Sing), ,__(PUNCT)(PunctType=Comm), mis__(DET)(Number=Plur|Number[psor]=Sing|Person=1|Poss=Yes|PronType=Prs), compras__(NOUN)(Gender=Fem|Number=Plur), estresadas/deprimidas__(ADJ)(Gender=Fem|Number=Plur), estarían__(AUX)(Mood=Cnd|Number=Plur|Person=3|VerbForm=Fin), fuera__(ADV), de__(ADP…	PER(Louis)
Apenas comí hoy y ni siquiera me di cuenta de qué tal vez porque estoy en mi período y estoy anémica, ¿así que estoy sufriendo incluso más de lo habitual? Además, no tomé mis medicamentos hoy, simplemente no tenía ganas, no sé, sigo haciendo eso como si no estuviera severamente deprimido.	depressed	es	test	Apenas comí hoy y ni siquiera me di cuenta de qué tal vez porque estoy en mi período y estoy anémica, ¿así que estoy sufriendo incluso más de lo habitual? Además, no tomé mis medicamentos hoy, simplemente no tenía ganas, no sé, sigo haciendo eso como si no estuviera severamente deprimido	apenas comí hoy y ni siquiera me di cuenta de qué tal vez porque estoy en mi período y estoy anémica, ¿así que estoy sufriendo incluso más de lo habitual? además, no tomé mis medicamentos hoy, simplemente no tenía ganas, no sé, sigo haciendo eso como si no estuviera severamente deprimido	Apenas__(ADV), comí__(VERB)(Mood=Ind|Number=Sing|Person=1|Tense=Past|VerbForm=Fin), hoy__(ADV), y__(CCONJ), ni__(CCONJ), siquiera__(NOUN), me__(PRON)(Case=Dat|Number=Sing|Person=1|PrepCase=Npr|PronType=Prs), di__(VERB)(Mood=Ind|Number=Sing|Person=1|Tense=Past|VerbForm=Fin), cuenta__(NOUN)(Gender=Fem|Number=Sing), de__(ADP), qué__(PRON)(Number=Sing|PronType=Int,Rel), tal__(NOUN), vez__(NOUN), porq…	,
Realmente desearía poder comprar el libro que escribió @bellathorne, pero estoy arruinada y eso me deprime. Aunque es apenas mayor que yo, realmente la admiro y me inspira como ninguna otra. ¿Me gusta? Imagina ser TAN audaz y TAN valiente para poner todo tu dolor en forma de libro. 👏	depressed	es	test	Realmente desearía poder comprar el libro que escribió [USUARIO], pero estoy arruinada y eso me deprime Aunque es apenas mayor que yo, realmente la admiro y me inspira como ninguna otra ¿Me gusta? Imagina ser TAN audaz y TAN valiente para poner todo tu dolor en forma de libro	realmente desearía poder comprar el libro que escribió [usuario], pero estoy arruinada y eso me deprime aunque es apenas mayor que yo, realmente la admiro y me inspira como ninguna otra ¿me gusta? imagina ser tan audaz y tan valiente para poner todo tu dolor en forma de libro	Realmente__(ADV), desearía__(VERB)(Mood=Cnd|Number=Sing|Person=3|VerbForm=Fin), poder__(AUX)(VerbForm=Inf), comprar__(VERB)(VerbForm=Inf), el__(DET)(Definite=Def|Gender=Masc|Number=Sing|PronType=Art), libro__(NOUN)(Gender=Masc|Number=Sing), que__(PRON)(PronType=Int,Rel), escribió__(VERB)(Mood=Ind|Number=Sing|Person=3|Tense=Past|VerbForm=Fin), [__(PUNCT)(PunctType=Peri), USUARIO__(PROPN), ]__(PUNC…	, MISC(TAN)
Estamos especialmente si falta la tendencia de los últimos años y la comparamos solo con cifras de ventas históricamente deprimidas.	depressed	es	train	Estamos especialmente si falta la tendencia de los últimos años y la comparamos solo con cifras de ventas históricamente deprimidas	estamos especialmente si falta la tendencia de los últimos años y la comparamos solo con cifras de ventas históricamente deprimidas	Estamos__(AUX)(Mood=Ind|Number=Plur|Person=1|Tense=Pres|VerbForm=Fin), especialmente__(ADV), si__(SCONJ), falta__(VERB)(Mood=Ind|Number=Sing|Person=3|Tense=Pres|VerbForm=Fin), la__(DET)(Definite=Def|Gender=Fem|Number=Sing|PronType=Art), tendencia__(NOUN)(Gender=Fem|Number=Sing), de__(ADP), los__(DET)(Definite=Def|Gender=Masc|Number=Plur|PronType=Art), últimos__(ADJ)(Gender=Masc|NumType=Ord|Number…
chica @ trabajo: ¿qué pasa? yo nada. chica: de verdad. yo: si, estoy bien. chica: no, no lo eres. no eres muy bueno mintiendo. yo: ... chica: podrías parar eso?? ¡¿yo que?! chica: algo anda mal! Yo: No sé, hay luna llena. niña: las lunas llenas te vuelven loca, no deprimida. 🙃	depressed	es	train	chica @ trabajo: ¿qué pasa? yo nada chica: de verdad yo: si, estoy bien chica: no, no lo eres no eres muy bueno mintiendo yo: chica: podrías parar eso? ¡¿yo que?! chica: algo anda mal! Yo: No sé, hay luna llena niña: las lunas llenas te vuelven loca, no deprimida	chica @ trabajo: ¿qué pasa? yo nada chica: de verdad yo: si, estoy bien chica: no, no lo eres no eres muy bueno mintiendo yo: chica: podrías parar eso? ¡¿yo que?! chica: algo anda mal! yo: no sé, hay luna llena niña: las lunas llenas te vuelven loca, no deprimida	chica__(NOUN)(Gender=Fem|Number=Sing), @__(INTJ), trabajo__(NOUN)(Gender=Masc|Number=Sing), :__(PUNCT)(PunctType=Colo), ¿__(PUNCT)(PunctSide=Ini|PunctType=Qest), qué__(PRON)(Number=Sing|PronType=Int,Rel), pasa__(VERB)(Mood=Ind|Number=Sing|Person=3|Tense=Pres|VerbForm=Fin), ?__(PUNCT)(PunctSide=Fin|PunctType=Qest), yo__(PRON)(Case=Nom|Number=Sing|Person=1|PronType=Prs), nada__(PRON)(Number=Sing|Pr…	,
No me gusta sentirme deprimido. Pero a través de ella he ganado fuerza. Soy un trabajador social que atiende a personas con necesidades especiales, MH y lesiones cerebrales. Cada día le doy a Dios y hago mi mejor esfuerzo para salir adelante. Algunos días termino mejor que otros. Este es realmente difícil.	depressed	es	test	No me gusta sentirme deprimido Pero a través de ella he ganado fuerza Soy un trabajador social que atiende a personas con necesidades especiales, MH y lesiones cerebrales Cada día le doy a Dios y hago mi mejor esfuerzo para salir adelante Algunos días termino mejor que otros Este es realmente difícil	no me gusta sentirme deprimido pero a través de ella he ganado fuerza soy un trabajador social que atiende a personas con necesidades especiales, mh y lesiones cerebrales cada día le doy a dios y hago mi mejor esfuerzo para salir adelante algunos días termino mejor que otros este es realmente difícil	No__(ADV)(Polarity=Neg), me__(PRON)(Case=Dat|Number=Sing|Person=1|PrepCase=Npr|PronType=Prs), gusta__(VERB)(Mood=Ind|Number=Sing|Person=3|Tense=Pres|VerbForm=Fin), sentir__(VERB)(VerbForm=Inf), me__(PRON)(Case=Acc|Number=Sing|Person=1|PrepCase=Npr|PronType=Prs), deprimido__(ADJ)(Gender=Masc|Number=Sing|VerbForm=Part), Pero__(CCONJ), a__(ADP), través__(NOUN), de__(ADP), ella__(PRON)(Case=Acc,Nom|G…	MISC(MH), PER(Dios)
¿Arrogancia? ¿Es eso un sentimiento? Escuchar a la gente quejarse del trabajo con avidez al principio, pero luego simplemente deprimirse por lo difícil que es mejorar cualquier cosa debido a la burocracia.	depressed	es	test	¿Arrogancia? ¿Es eso un sentimiento? Escuchar a la gente quejarse del trabajo con avidez al principio, pero luego simplemente deprimirse por lo difícil que es mejorar cualquier cosa debido a la burocracia	¿arrogancia? ¿es eso un sentimiento? escuchar a la gente quejarse del trabajo con avidez al principio, pero luego simplemente deprimirse por lo difícil que es mejorar cualquier cosa debido a la burocracia	¿__(PUNCT)(PunctSide=Ini|PunctType=Qest), Arrogancia__(NOUN)(Gender=Fem|Number=Sing), ?__(PUNCT)(PunctSide=Fin|PunctType=Qest), ¿__(PUNCT)(PunctSide=Ini|PunctType=Qest), Es__(AUX)(Mood=Ind|Number=Sing|Person=3|Tense=Pres|VerbForm=Fin), eso__(PRON)(Number=Sing|PronType=Dem), un__(DET)(Definite=Ind|Gender=Masc|Number=Sing|PronType=Art), sentimiento__(NOUN)(Gender=Masc|Number=Sing), ?__(PUNCT)(Punct…	, ,
Eva 3: un niño de 14 años deprimido aprende a tocar el piano muy bien porque no tiene amigos además de este tipo realmente dudoso que sigue coqueteando con él.	depressed	es	train	Eva [NUMERO]: un niño de [NUMERO] años deprimido aprende a tocar el piano muy bien porque no tiene amigos además de este tipo realmente dudoso que sigue coqueteando con él	eva [numero]: un niño de [numero] años deprimido aprende a tocar el piano muy bien porque no tiene amigos además de este tipo realmente dudoso que sigue coqueteando con él	Eva__(PROPN), [__(PUNCT)(PunctType=Quot), NUMERO__(PROPN), ]__(PUNCT)(PunctType=Quot), :__(PUNCT)(PunctType=Colo), un__(DET)(Definite=Ind|Gender=Masc|Number=Sing|PronType=Art), niño__(NOUN)(Gender=Masc|Number=Sing), de__(ADP), [NUMERO__(NOUN)(Gender=Masc|Number=Sing), ]__(PUNCT)(PunctType=Comm), años__(NOUN)(Gender=Masc|Number=Plur), deprimido__(ADJ)(Gender=Masc|Number=Sing|VerbForm=Part), aprend…
Estoy tan deprimido y estresado que una noche no puede comer. No perdí mucho peso.. esta mierda tan muerta que siento que voy a volver a tiempo.	depressed	es	train	Estoy tan deprimido y estresado que una noche no puede comer No perdí mucho peso esta mierda tan muerta que siento que voy a volver a tiempo	estoy tan deprimido y estresado que una noche no puede comer no perdí mucho peso esta mierda tan muerta que siento que voy a volver a tiempo	Estoy__(AUX)(Mood=Ind|Number=Sing|Person=1|Tense=Pres|VerbForm=Fin), tan__(ADV), deprimido__(ADJ)(Gender=Masc|Number=Sing|VerbForm=Part), y__(CCONJ), estresado__(ADJ)(Gender=Masc|Number=Sing|VerbForm=Part), que__(SCONJ), una__(DET)(Definite=Ind|Gender=Fem|Number=Sing|PronType=Art), noche__(NOUN)(Gender=Fem|Number=Sing), no__(ADV)(Polarity=Neg), puede__(AUX)(Mood=Ind|Number=Sing|Person=3|Tense=Pre…
Mucho más deprimido de lo que estaba antes de comenzar mi investigación hoy. Parece que pasará una eternidad antes de que realmente pueda volver a trabajar en un libro. Mucho menos hacer que uno vuelva a tener éxito. Es hora de beber un monstruo entero e ir a disparar a mis soldados en Xcom, supongo. #depresión	depressed	es	val	Mucho más deprimido de lo que estaba antes de comenzar mi investigación hoy Parece que pasará una eternidad antes de que realmente pueda volver a trabajar en un libro Mucho menos hacer que uno vuelva a tener éxito Es hora de beber un monstruo entero e ir a disparar a mis soldados en Xcom, supongo #[HASHTAG]_depresión	mucho más deprimido de lo que estaba antes de comenzar mi investigación hoy parece que pasará una eternidad antes de que realmente pueda volver a trabajar en un libro mucho menos hacer que uno vuelva a tener éxito es hora de beber un monstruo entero e ir a disparar a mis soldados en xcom, supongo #[hashtag]_depresión	Mucho__(ADV), más__(ADV)(Degree=Cmp), deprimido__(ADJ)(Gender=Masc|Number=Sing|VerbForm=Part), de__(ADP), lo__(PRON)(Case=Acc|Definite=Def|Gender=Masc|Number=Sing|Person=3|PrepCase=Npr|PronType=Prs), que__(PRON)(PronType=Int,Rel), estaba__(AUX)(Mood=Ind|Number=Sing|Person=3|Tense=Imp|VerbForm=Fin), antes__(ADV), de__(ADP), comenzar__(VERB)(VerbForm=Inf), mi__(DET)(Number=Sing|Number[psor]=Sing|Pe…	LOC(Xcom), MISC(#[HASHTAG)
Las personas a las que no les gusta Rean porque no es un faro de luz y optimismo como Estelle me asombran porque Rean está deprimido y creo que eso dice mucho sobre esas personas.	depressed	es	train	Las personas a las que no les gusta Rean porque no es un faro de luz y optimismo como Estelle me asombran porque Rean está deprimido y creo que eso dice mucho sobre esas personas	las personas a las que no les gusta rean porque no es un faro de luz y optimismo como estelle me asombran porque rean está deprimido y creo que eso dice mucho sobre esas personas	Las__(DET)(Definite=Def|Gender=Fem|Number=Plur|PronType=Art), personas__(NOUN)(Gender=Fem|Number=Plur), a__(ADP), las__(DET)(Definite=Def|Gender=Fem|Number=Plur|PronType=Art), que__(PRON)(PronType=Int,Rel), no__(ADV)(Polarity=Neg), les__(PRON)(Case=Dat|Number=Plur|Person=3|PronType=Prs), gusta__(VERB)(Mood=Ind|Number=Sing|Person=3|Tense=Pres|VerbForm=Fin), Rean__(PROPN), porque__(SCONJ), no__(ADV…	PER(Rean), PER(Estelle), PER(Rean)
Estoy tratando de actuar como si no estuviera súper deprimido obligándome a salir y hacer cosas y como si me hubiera divertido y un buen batido, pero ahora no quiero mudarme por dos días completos.	depressed	es	train	Estoy tratando de actuar como si no estuviera súper deprimido obligándome a salir y hacer cosas y como si me hubiera divertido y un buen batido, pero ahora no quiero mudarme por dos días completos	estoy tratando de actuar como si no estuviera súper deprimido obligándome a salir y hacer cosas y como si me hubiera divertido y un buen batido, pero ahora no quiero mudarme por dos días completos	Estoy__(AUX)(Mood=Ind|Number=Sing|Person=1|Tense=Pres|VerbForm=Fin), tratando__(VERB)(VerbForm=Ger), de__(ADP), actuar__(VERB)(VerbForm=Inf), como__(SCONJ), si__(SCONJ), no__(ADV)(Polarity=Neg), estuviera__(AUX)(Mood=Sub|Number=Sing|Person=3|Tense=Imp|VerbForm=Fin), súper__(ADV), deprimido__(ADJ)(Gender=Masc|Number=Sing|VerbForm=Part), obligando__(VERB)(VerbForm=Ger), me__(PRON)(Case=Acc|Number=S…
En esta época, el año pasado, estaba desempleado, arruinado, severamente deprimido, en mi peso más alto y en una relación tóxica que yo no sabía en ese momento. Hoy, estoy empleado, próspero, en mi peso más bajo en 3 años, soltero y feliz. LAS COSAS BUENAS TOMAN TIEMPO.	depressed	es	val	En esta época, el año pasado, estaba desempleado, arruinado, severamente deprimido, en mi peso más alto y en una relación tóxica que yo no sabía en ese momento Hoy, estoy empleado, próspero, en mi peso más bajo en [NUMERO] años, soltero y feliz LAS COSAS BUENAS TOMAN TIEMPO	en esta época, el año pasado, estaba desempleado, arruinado, severamente deprimido, en mi peso más alto y en una relación tóxica que yo no sabía en ese momento hoy, estoy empleado, próspero, en mi peso más bajo en [numero] años, soltero y feliz las cosas buenas toman tiempo	En__(ADP), esta__(DET)(Gender=Fem|Number=Sing|PronType=Dem), época__(NOUN)(Gender=Fem|Number=Sing), ,__(PUNCT)(PunctType=Comm), el__(DET)(Definite=Def|Gender=Masc|Number=Sing|PronType=Art), año__(NOUN), pasado__(ADJ)(Gender=Masc|Number=Sing|VerbForm=Part), ,__(PUNCT)(PunctType=Comm), estaba__(AUX)(Mood=Ind|Number=Sing|Person=3|Tense=Imp|VerbForm=Fin), desempleado__(ADJ)(Gender=Masc|Number=Sing|Ve…	MISC([NUMERO)
Hola, de repente estoy deprimido como la mierda, por favor envíen cosas que crean que podrían hacer que no odien mi vida por completo. Gracias por adelantado.	depressed	es	test	Hola, de repente estoy deprimido como la mierda, por favor envíen cosas que crean que podrían hacer que no odien mi vida por completo Gracias por adelantado	hola, de repente estoy deprimido como la mierda, por favor envíen cosas que crean que podrían hacer que no odien mi vida por completo gracias por adelantado	Hola__(INTJ), ,__(PUNCT)(PunctType=Comm), de__(ADP), repente__(NOUN), estoy__(AUX)(Mood=Ind|Number=Sing|Person=1|Tense=Pres|VerbForm=Fin), deprimido__(ADJ)(Gender=Masc|Number=Sing|VerbForm=Part), como__(SCONJ), la__(DET)(Definite=Def|Gender=Fem|Number=Sing|PronType=Art), mierda__(NOUN)(Gender=Fem|Number=Sing), ,__(PUNCT)(PunctType=Comm), por__(ADP), favor__(NOUN), envíen__(VERB)(Mood=Sub|Number=P…
Mi madre me llamó flojo toda mi vida. Todo lo que puedo hacer es hablar desde mi experiencia: estaba/estoy deprimido. Tengo depresión y dolor crónico por fibromialgia.	depressed	es	val	Mi madre me llamó flojo toda mi vida Todo lo que puedo hacer es hablar desde mi experiencia: estaba/estoy deprimido Tengo depresión y dolor crónico por fibromialgia	mi madre me llamó flojo toda mi vida todo lo que puedo hacer es hablar desde mi experiencia: estaba/estoy deprimido tengo depresión y dolor crónico por fibromialgia	Mi__(DET)(Number=Sing|Number[psor]=Sing|Person=1|Poss=Yes|PronType=Prs), madre__(NOUN)(Gender=Fem|Number=Sing), me__(PRON)(Case=Dat|Number=Sing|Person=1|PrepCase=Npr|PronType=Prs), llamó__(VERB)(Mood=Ind|Number=Sing|Person=3|Tense=Past|VerbForm=Fin), flojo__(ADJ)(Gender=Masc|Number=Sing), toda__(DET)(Gender=Fem|Number=Sing|PronType=Tot), mi__(DET)(Number=Sing|Number[psor]=Sing|Person=1|Poss=Yes|P…
no sé, pero cada vez que mi hermano mayor llega a casa, el demonio dentro de mi madre siempre sale ... ++ ¿mi hermano siempre me hace sentir terrible y siempre me saca de quicio? como si no hubiera tiempo en el que no me haga enojar o deprimirme	depressed	es	test	no sé, pero cada vez que mi hermano mayor llega a casa, el demonio dentro de mi madre siempre sale ¿mi hermano siempre me hace sentir terrible y siempre me saca de quicio? como si no hubiera tiempo en el que no me haga enojar o deprimirme	no sé, pero cada vez que mi hermano mayor llega a casa, el demonio dentro de mi madre siempre sale ¿mi hermano siempre me hace sentir terrible y siempre me saca de quicio? como si no hubiera tiempo en el que no me haga enojar o deprimirme	no__(ADV)(Polarity=Neg), sé__(VERB)(Mood=Ind|Number=Sing|Person=1|Tense=Pres|VerbForm=Fin), ,__(PUNCT)(PunctType=Comm), pero__(CCONJ), cada__(DET)(Number=Sing|PronType=Tot), vez__(NOUN)(Gender=Fem|Number=Sing), que__(SCONJ), mi__(DET)(Number=Sing|Number[psor]=Sing|Person=1|Poss=Yes|PronType=Prs), hermano__(NOUN)(Gender=Masc|Number=Sing), mayor__(ADJ)(Degree=Cmp|Number=Sing), llega__(VERB)(Mood=In…
lo siento, las depresiones están surgiendo y estoy inexplicablemente cansado, aunque pensé que no había hecho nada hoy, no puedo hacer nada ahora, lo siento	depressed	es	test	lo siento, las depresiones están surgiendo y estoy inexplicablemente cansado, aunque pensé que no había hecho nada hoy, no puedo hacer nada ahora, lo siento	lo siento, las depresiones están surgiendo y estoy inexplicablemente cansado, aunque pensé que no había hecho nada hoy, no puedo hacer nada ahora, lo siento	lo__(PRON)(Case=Acc|Gender=Masc|Number=Sing|Person=3|PrepCase=Npr|PronType=Prs), siento__(VERB)(Mood=Ind|Number=Sing|Person=1|Tense=Pres|VerbForm=Fin), ,__(PUNCT)(PunctType=Comm), las__(DET)(Definite=Def|Gender=Fem|Number=Plur|PronType=Art), depresiones__(NOUN)(Gender=Fem|Number=Plur), están__(AUX)(Mood=Ind|Number=Plur|Person=3|Tense=Pres|VerbForm=Fin), surgiendo__(VERB)(VerbForm=Ger), y__(CCONJ)…
si eres un gran defensor de la salud mental, sabrás que el espacio es lo último que necesita una persona deprimida	depressed	es	train	si eres un gran defensor de la salud mental, sabrás que el espacio es lo último que necesita una persona deprimida	si eres un gran defensor de la salud mental, sabrás que el espacio es lo último que necesita una persona deprimida	si__(SCONJ), eres__(AUX)(Mood=Ind|Number=Sing|Person=2|Tense=Pres|VerbForm=Fin), un__(DET)(Definite=Ind|Gender=Masc|Number=Sing|PronType=Art), gran__(ADJ)(Number=Sing), defensor__(NOUN)(Gender=Masc|Number=Sing), de__(ADP), la__(DET)(Definite=Def|Gender=Fem|Number=Sing|PronType=Art), salud__(NOUN)(Gender=Fem|Number=Sing), mental__(ADJ)(Number=Sing), ,__(PUNCT)(PunctType=Comm), sabrás__(VERB)(Mood=…
No sé cómo algunas personas pueden estar arruinadas y no hacer nada al respecto jajaja Me deprimiré si no tengo $ en mis bolsillos 😭	depressed	es	test	No sé cómo algunas personas pueden estar arruinadas y no hacer nada al respecto jajaja Me deprimiré si no tengo $ en mis bolsillos	no sé cómo algunas personas pueden estar arruinadas y no hacer nada al respecto jajaja me deprimiré si no tengo $ en mis bolsillos	No__(ADV)(Polarity=Neg), sé__(VERB)(Mood=Ind|Number=Sing|Person=1|Tense=Pres|VerbForm=Fin), cómo__(PRON)(PronType=Ind), algunas__(DET)(Gender=Fem|Number=Plur|PronType=Ind), personas__(NOUN)(Gender=Fem|Number=Plur), pueden__(AUX)(Mood=Ind|Number=Plur|Person=3|Tense=Pres|VerbForm=Fin), estar__(AUX)(VerbForm=Inf), arruinadas__(ADJ)(Gender=Fem|Number=Plur|VerbForm=Part), y__(CCONJ), no__(ADV)(Polarit…
Esta es una toma extraña que algunos te están lanzando. Traté de leer este libro durante años mientras intentaba superar lo peor de mi depresión y solo lo terminé cuando me obligué a mí también. Yo tampoco pude meterme en eso, incluso en mi mayor depresión porque aparentemente eso importa jajaja	depressed	es	train	Esta es una toma extraña que algunos te están lanzando Traté de lér este libro durante años mientras intentaba superar lo peor de mi depresión y solo lo terminé cuando me obligué a mí también Yo tampoco pude meterme en eso, incluso en mi mayor depresión porque aparentemente eso importa jajaja	esta es una toma extraña que algunos te están lanzando traté de lér este libro durante años mientras intentaba superar lo peor de mi depresión y solo lo terminé cuando me obligué a mí también yo tampoco pude meterme en eso, incluso en mi mayor depresión porque aparentemente eso importa jajaja	Esta__(PRON)(Gender=Fem|Number=Sing|PronType=Dem), es__(AUX)(Mood=Ind|Number=Sing|Person=3|Tense=Pres|VerbForm=Fin), una__(DET)(Definite=Ind|Gender=Fem|Number=Sing|PronType=Art), toma__(NOUN)(Gender=Fem|Number=Sing), extraña__(ADJ)(Gender=Fem|Number=Sing), que__(PRON)(PronType=Int,Rel), algunos__(PRON)(Gender=Masc|Number=Plur|PronType=Ind), te__(PRON)(Case=Dat|Number=Sing|Person=2|PrepCase=Npr|Pr…
¡Inmediatamente comencé a llorar y no podía parar! Entonces me recetó un antidepresivo?!? ¡Por supuesto que estoy deprimido, mi vida está en suspenso a la fuerza!	depressed	es	train	¡Inmediatamente comencé a llorar y no podía parar! Entonces me recetó un antidepresivo?!? ¡Por supuesto que estoy deprimido, mi vida está en suspenso a la fuerza!	¡inmediatamente comencé a llorar y no podía parar! entonces me recetó un antidepresivo?!? ¡por supuesto que estoy deprimido, mi vida está en suspenso a la fuerza!	¡__(PUNCT)(PunctSide=Ini|PunctType=Excl), Inmediatamente__(ADV), comencé__(VERB)(Mood=Ind|Number=Sing|Person=1|Tense=Past|VerbForm=Fin), a__(ADP), llorar__(VERB)(VerbForm=Inf), y__(CCONJ), no__(ADV)(Polarity=Neg), podía__(AUX)(Mood=Ind|Number=Sing|Person=3|Tense=Imp|VerbForm=Fin), parar__(VERB)(VerbForm=Inf), !__(PUNCT)(PunctSide=Fin|PunctType=Excl), Entonces__(ADV), me__(PRON)(Case=Dat|Number=Si…	,
Tener amigas es tan vital si también eres una chica. Estoy legítimamente deprimido cuando solo tengo chicos a mi alrededor. La hermandad es sopa para el alma	depressed	es	train	Tener amigas es tan vital si también eres una chica Estoy legítimamente deprimido cuando solo tengo chicos a mi alrededor La hermandad es sopa para el alma	tener amigas es tan vital si también eres una chica estoy legítimamente deprimido cuando solo tengo chicos a mi alrededor la hermandad es sopa para el alma	Tener__(VERB)(VerbForm=Inf), amigas__(NOUN)(Gender=Fem|Number=Plur), es__(AUX)(Mood=Ind|Number=Sing|Person=3|Tense=Pres|VerbForm=Fin), tan__(ADV), vital__(ADJ)(Number=Sing), si__(SCONJ), también__(ADV), eres__(AUX)(Mood=Ind|Number=Sing|Person=2|Tense=Pres|VerbForm=Fin), una__(DET)(Definite=Ind|Gender=Fem|Number=Sing|PronType=Art), chica__(NOUN)(Gender=Fem|Number=Sing), Estoy__(AUX)(Mood=Ind|Numbe…
mi futuro esposo probablemente esté en terapia intensa dw baby un día compartiremos antidepresivos y haremos bebés deprimidos sobrehumanos ☺️😜😘🥰	depressed	es	test	mi futuro esposo probablemente esté en terapia intensa dw baby un día compartiremos antidepresivos y haremos bebés deprimidos sobrehumanos	mi futuro esposo probablemente esté en terapia intensa dw baby un día compartiremos antidepresivos y haremos bebés deprimidos sobrehumanos	mi__(DET)(Number=Sing|Number[psor]=Sing|Person=1|Poss=Yes|PronType=Prs), futuro__(NOUN)(Gender=Masc|Number=Sing), esposo__(ADJ)(Gender=Masc|Number=Sing), probablemente__(ADV), esté__(AUX)(Mood=Sub|Number=Sing|Person=3|Tense=Pres|VerbForm=Fin), en__(ADP), terapia__(NOUN)(Gender=Fem|Number=Sing), intensa__(ADJ)(Gender=Fem|Number=Sing), dw__(NOUN), baby__(NOUN), un__(DET)(Definite=Ind|Gender=Masc|Nu…
Justo cuando creo que he experimentado el peor estrés de mi vida, aquí viene la realidad. Acabo de vomitar en el gimnasio porque estoy muy deprimida y ansiosa. Me odio tanto. Desearía no estar loco a veces. Realmente me jode.	depressed	es	train	Justo cuando creo que he experimentado el peor estrés de mi vida, aquí viene la realidad Acabo de vomitar en el gimnasio porque estoy muy deprimida y ansiosa Me odio tanto Desearía no estar loco a veces Realmente me jode	justo cuando creo que he experimentado el peor estrés de mi vida, aquí viene la realidad acabo de vomitar en el gimnasio porque estoy muy deprimida y ansiosa me odio tanto desearía no estar loco a veces realmente me jode	Justo__(ADV), cuando__(SCONJ), creo__(VERB)(Mood=Ind|Number=Sing|Person=1|Tense=Pres|VerbForm=Fin), que__(SCONJ), he__(AUX)(Mood=Ind|Number=Sing|Person=1|Tense=Pres|VerbForm=Fin), experimentado__(VERB)(Gender=Masc|Number=Sing|Tense=Past|VerbForm=Part), el__(DET)(Definite=Def|Gender=Masc|Number=Sing|PronType=Art), peor__(ADJ)(Degree=Cmp|Number=Sing), estrés__(NOUN)(Gender=Masc|Number=Sing), de__(A…	,
Cómo obtener me gusta instantáneos: use cualquier palabra: Taika, Watiti, Thor, 4, valquiria, rey / reina, asgard. Bonus: Thor, deprimido, loki, muerto.	depressed	es	val	Cómo obtener me gusta instantáneos: use cualquier palabra: Taika, Watiti, Thor, [NUMERO], valquiria, rey / reina, asgard Bonus: Thor, deprimido, loki, muerto	cómo obtener me gusta instantáneos: use cualquier palabra: taika, watiti, thor, [numero], valquiria, rey / reina, asgard bonus: thor, deprimido, loki, muerto	Cómo__(PRON)(PronType=Ind), obtener__(VERB)(VerbForm=Inf), me__(PRON)(Case=Dat|Number=Sing|Person=1|PrepCase=Npr|PronType=Prs), gusta__(VERB)(Mood=Ind|Number=Sing|Person=3|Tense=Pres|VerbForm=Fin), instantáneos__(NOUN)(Gender=Masc|Number=Plur), :__(PUNCT)(PunctType=Colo), use__(VERB)(Mood=Sub|Number=Sing|Person=3|VerbForm=Fin), cualquier__(DET)(Number=Sing|PronType=Ind), palabra__(NOUN)(Gender=Fe…	PER(Taika), PER(Watiti), PER(Thor), PER(Thor)
Literalmente deprimidos, casi nos deshicimos de todos los personajes molestos menos el eco, no pueden hacerme ilusiones así.	depressed	es	train	Literalmente deprimidos, casi nos deshicimos de todos los personajes molestos menos el eco, no pueden hacerme ilusiones así	literalmente deprimidos, casi nos deshicimos de todos los personajes molestos menos el eco, no pueden hacerme ilusiones así	Literalmente__(ADV), deprimidos__(ADJ)(Gender=Masc|Number=Plur|VerbForm=Part), ,__(PUNCT)(PunctType=Comm), casi__(ADV), nos__(PRON)(Case=Dat|Number=Plur|Person=1|PrepCase=Npr|PronType=Prs), deshicimos__(VERB)(Mood=Ind|Number=Plur|Person=1|Tense=Pres|VerbForm=Fin), de__(ADP), todos__(DET)(Gender=Masc|Number=Plur|PronType=Tot), los__(DET)(Definite=Def|Gender=Masc|Number=Plur|PronType=Art), personaj…
Porque, de nuevo, las personas suicidas buscan estas cosas por lo general sin darse cuenta. Es un hecho comprobado que no deberías hacer cosas como las que ellos hicieron, especialmente porque se comercializó para adolescentes deprimidos.	depressed	es	train	Porque, de nuevo, las personas suicidas buscan estas cosas por lo general sin darse cuenta Es un hecho comprobado que no deberías hacer cosas como las que ellos hicieron, especialmente porque se comercializó para adolescentes deprimidos	porque, de nuevo, las personas suicidas buscan estas cosas por lo general sin darse cuenta es un hecho comprobado que no deberías hacer cosas como las que ellos hicieron, especialmente porque se comercializó para adolescentes deprimidos	Porque__(SCONJ), ,__(PUNCT)(PunctType=Comm), de__(ADP), nuevo__(ADJ), ,__(PUNCT)(PunctType=Comm), las__(DET)(Definite=Def|Gender=Fem|Number=Plur|PronType=Art), personas__(NOUN)(Gender=Fem|Number=Plur), suicidas__(ADJ)(Number=Plur), buscan__(VERB)(Mood=Ind|Number=Plur|Person=3|Tense=Pres|VerbForm=Fin), estas__(DET)(Gender=Fem|Number=Plur|PronType=Dem), cosas__(NOUN)(Gender=Fem|Number=Plur), por__(…
El “Yo soy” equivocado puede alejarte de tu destino. Soy débil Estoy quebrado Estoy enfermo Estoy deprimido Estoy derrotado Etc...	depressed	es	val	El Yo soy equivocado puede alejarte de tu destino Soy débil Estoy quebrado Estoy enfermo Estoy deprimido Estoy derrotado Etc	el yo soy equivocado puede alejarte de tu destino soy débil estoy quebrado estoy enfermo estoy deprimido estoy derrotado etc	El__(DET)(Definite=Def|Gender=Masc|Number=Sing|PronType=Art), Yo__(PRON)(Case=Nom|Number=Sing|Person=1|PronType=Prs), soy__(AUX)(Mood=Ind|Number=Sing|Person=1|Tense=Pres|VerbForm=Fin), equivocado__(ADJ)(Gender=Masc|Number=Sing|VerbForm=Part), puede__(AUX)(Mood=Ind|Number=Sing|Person=3|Tense=Pres|VerbForm=Fin), alejar__(VERB)(VerbForm=Inf), te__(PRON)(Case=Dat|Number=Sing|Person=2|PrepCase=Npr|Pro…
No deberías tener que decir esta mierda... Me deprimió muchísimo ver a esa hermosa chica profanada por ese asqueroso solo porque era demasiado vulgar y no podía acostarse en una morgue. Maldita vergüenza.	depressed	es	train	No deberías tener que decir esta mierda Me deprimió muchísimo ver a esa hermosa chica profanada por ese asqueroso solo porque era demasiado vulgar y no podía acostarse en una morgue Maldita vergüenza	no deberías tener que decir esta mierda me deprimió muchísimo ver a esa hermosa chica profanada por ese asqueroso solo porque era demasiado vulgar y no podía acostarse en una morgue maldita vergüenza	No__(ADV)(Polarity=Neg), deberías__(AUX)(Mood=Cnd|Number=Sing|Person=3|VerbForm=Fin), tener__(VERB)(VerbForm=Inf), que__(SCONJ), decir__(VERB)(VerbForm=Inf), esta__(DET)(Gender=Fem|Number=Sing|PronType=Dem), mierda__(NOUN)(Gender=Fem|Number=Sing), Me__(PRON)(Case=Dat|Number=Sing|Person=1|PrepCase=Npr|PronType=Prs), deprimió__(VERB)(Mood=Ind|Number=Sing|Person=3|Tense=Past|VerbForm=Fin), muchísimo…	MISC(Maldita)
Hice muchas cosas hoy y estoy orgulloso de mí mismo, porque normalmente cuando estoy deprimido no quiero hacer nada.	depressed	es	val	Hice muchas cosas hoy y estoy orgulloso de mí mismo, porque normalmente cuando estoy deprimido no quiero hacer nada	hice muchas cosas hoy y estoy orgulloso de mí mismo, porque normalmente cuando estoy deprimido no quiero hacer nada	Hice__(VERB)(Mood=Ind|Number=Sing|Person=1|Tense=Past|VerbForm=Fin), muchas__(DET)(Gender=Fem|NumType=Card|Number=Plur|PronType=Ind), cosas__(NOUN)(Gender=Fem|Number=Plur), hoy__(ADV), y__(CCONJ), estoy__(AUX)(Mood=Ind|Number=Sing|Person=1|Tense=Pres|VerbForm=Fin), orgulloso__(ADJ)(Gender=Masc|Number=Sing), de__(ADP), mí__(PRON)(Case=Acc|Number=Sing|Person=1|PrepCase=Pre|PronType=Prs), mismo__(AD…
Por supuesto que me deprimo aquí y hay una maldita tormenta de truenos y relámpagos horas después y también rompo mi maldito tanque de vape. Grecia eres de verdad como si viniera aquí para tomar un descanso por qué me estás lastimando	depressed	es	train	Por supuesto que me deprimo aquí y hay una maldita tormenta de truenos y relámpagos horas después y también rompo mi maldito tanque de vape Grecia eres de verdad como si viniera aquí para tomar un descanso por qué me estás lastimando	por supuesto que me deprimo aquí y hay una maldita tormenta de truenos y relámpagos horas después y también rompo mi maldito tanque de vape grecia eres de verdad como si viniera aquí para tomar un descanso por qué me estás lastimando	Por__(ADP), supuesto__(NOUN), que__(SCONJ), me__(PRON)(Case=Dat|Number=Sing|Person=1|PrepCase=Npr|PronType=Prs), deprimo__(VERB)(Mood=Ind|Number=Sing|Person=1|Tense=Pres|VerbForm=Fin), aquí__(ADV), y__(CCONJ), hay__(AUX)(Mood=Ind|Number=Sing|Person=3|Tense=Pres|VerbForm=Fin), una__(DET)(Definite=Ind|Gender=Fem|Number=Sing|PronType=Art), maldita__(ADJ)(Gender=Fem|Number=Sing), tormenta__(NOUN)(Gen…	LOC(Grecia)
Mismo. Me deprimo tanto en el invierno. Me estresa cuando el sol se pone como a las 4 y conducir puede ser tan aterrador, especialmente con hielo. Prefiero estar sudoroso que enfermo, deprimido y con frío. No creo que la gente entienda cómo la falta de sol puede afectar a algunas personas.	depressed	es	train	Mismo Me deprimo tanto en el invierno Me estresa cuando el sol se pone como a las [NUMERO] y conducir puede ser tan aterrador, especialmente con hielo Prefiero estar sudoroso que enfermo, deprimido y con frío No creo que la gente entienda cómo la falta de sol puede afectar a algunas personas	mismo me deprimo tanto en el invierno me estresa cuando el sol se pone como a las [numero] y conducir puede ser tan aterrador, especialmente con hielo prefiero estar sudoroso que enfermo, deprimido y con frío no creo que la gente entienda cómo la falta de sol puede afectar a algunas personas	Mismo__(ADJ)(Gender=Masc|Number=Sing), Me__(PRON)(Case=Dat|Number=Sing|Person=1|PrepCase=Npr|PronType=Prs), deprimo__(VERB)(Mood=Ind|Number=Sing|Person=1|Tense=Pres|VerbForm=Fin), tanto__(ADV), en__(ADP), el__(DET)(Definite=Def|Gender=Masc|Number=Sing|PronType=Art), invierno__(NOUN)(Gender=Masc|Number=Sing), Me__(PRON)(Case=Dat|Number=Sing|Person=1|PrepCase=Npr|PronType=Prs), estresa__(VERB)(Mood…	MISC([NUMERO)
Un poco deprimido y decidió acostarse en el sofá. Mi perro corre hacia mí, se sube al interior del sofá para acostarse conmigo. Simplemente me lame el brazo y se va a dormir con su pata sobre mi mano. ¡Los perros son demasiado buenos para este planeta!	depressed	es	test	Un poco deprimido y decidió acostarse en el sofá Mi perro corre hacia mí, se sube al interior del sofá para acostarse conmigo Simplemente me lame el brazo y se va a dormir con su pata sobre mi mano ¡Los perros son demasiado buenos para este planeta!	un poco deprimido y decidió acostarse en el sofá mi perro corre hacia mí, se sube al interior del sofá para acostarse conmigo simplemente me lame el brazo y se va a dormir con su pata sobre mi mano ¡los perros son demasiado buenos para este planeta!	Un__(DET)(Definite=Ind|Gender=Masc|Number=Sing|PronType=Art), poco__(ADV), deprimido__(ADJ)(Gender=Masc|Number=Sing|VerbForm=Part), y__(CCONJ), decidió__(VERB)(Mood=Ind|Number=Sing|Person=3|Tense=Past|VerbForm=Fin), acostar__(VERB)(VerbForm=Inf), se__(PRON)(Case=Acc|Person=3|PrepCase=Npr|PronType=Prs|Reflex=Yes), en__(ADP), el__(DET)(Definite=Def|Gender=Masc|Number=Sing|PronType=Art), sofá__(NOUN…
Realmente no puedes dejar que tus niggas sepan que estás deprimido. Esos niggas te sacarán de la depresión una vez que descubran que la desesperación se ha apoderado de ti.	depressed	es	train	Realmente no puedes dejar que tus niggas sepan que estás deprimido Esos niggas te sacarán de la depresión una vez que descubran que la desesperación se ha apoderado de ti	realmente no puedes dejar que tus niggas sepan que estás deprimido esos niggas te sacarán de la depresión una vez que descubran que la desesperación se ha apoderado de ti	Realmente__(ADV), no__(ADV)(Polarity=Neg), puedes__(AUX)(Mood=Ind|Number=Sing|Person=2|Tense=Pres|VerbForm=Fin), dejar__(VERB)(VerbForm=Inf), que__(SCONJ), tus__(DET)(Number=Plur|Number[psor]=Sing|Person=1|Poss=Yes|PronType=Prs), niggas__(NOUN)(Gender=Fem|Number=Plur), sepan__(VERB)(Mood=Sub|Number=Plur|Person=3|Tense=Pres|VerbForm=Fin), que__(SCONJ), estás__(AUX)(Mood=Ind|Number=Sing|Person=2|Te…
No es una excusa. No has estado embarazada, no entenderías las hormonas del embarazo. ¿Fue mi culpa que mis hormonas me deprimieran durante el embarazo?	depressed	es	val	No es una excusa No has estado embarazada, no entenderías las hormonas del embarazo ¿Fue mi culpa que mis hormonas me deprimieran durante el embarazo	no es una excusa no has estado embarazada, no entenderías las hormonas del embarazo ¿fue mi culpa que mis hormonas me deprimieran durante el embarazo	No__(ADV)(Polarity=Neg), es__(AUX)(Mood=Ind|Number=Sing|Person=3|Tense=Pres|VerbForm=Fin), una__(DET)(Definite=Ind|Gender=Fem|Number=Sing|PronType=Art), excusa__(NOUN)(Gender=Fem|Number=Sing), No__(ADV)(Polarity=Neg), has__(AUX)(Mood=Ind|Number=Sing|Person=2|Tense=Pres|VerbForm=Fin), estado__(AUX)(Gender=Masc|Number=Sing|Tense=Past|VerbForm=Part), embarazada__(ADJ)(Gender=Fem|Number=Sing|VerbForm…
FGO sería como: Aquí está Jack el destripador, el asesino en serie más infame del siglo XIX, ella es tu hija. Aquí está Elizabeth Bathory, la mujer asesina más famosa, es un ídolo del pop. Aquí está Hans Christian Anderson, famoso autor. Es un niño deprimido que te llama perra.	depressed	es	train	FGO sería como: Aquí está Jack el destripador, el asesino en serie más infame del siglo XIX, ella es tu hija Aquí está Elizabeth Bathory, la mujer asesina más famosa, es un ídolo del pop Aquí está Hans Christian Anderson, famoso autor Es un niño deprimido que te llama perra	fgo sería como: aquí está jack el destripador, el asesino en serie más infame del siglo xix, ella es tu hija aquí está elizabeth bathory, la mujer asesina más famosa, es un ídolo del pop aquí está hans christian anderson, famoso autor es un niño deprimido que te llama perra	FGO__(PROPN), sería__(AUX)(Mood=Cnd|Number=Sing|Person=3|VerbForm=Fin), como__(SCONJ), :__(PUNCT)(PunctType=Colo), Aquí__(ADV), está__(VERB)(Mood=Ind|Number=Sing|Person=3|Tense=Pres|VerbForm=Fin), Jack__(PROPN), el__(DET)(Definite=Def|Gender=Masc|Number=Sing|PronType=Art), destripador__(NOUN)(Gender=Masc|Number=Sing), ,__(PUNCT)(PunctType=Comm), el__(DET)(Definite=Def|Gender=Masc|Number=Sing|Pron…	MISC(FGO), PER(Jack), PER(Elizabeth Bathory), PER(Hans Christian Anderson)
SABES que estás en un buen lugar en la vida cuando escuchas la música de @billieeilish y en realidad no te deprimes :))))	depressed	es	train	SABES que estás en un buen lugar en la vida cuando escuchas la música de @billiéilish y en realidad no te deprimes :	sabes que estás en un buen lugar en la vida cuando escuchas la música de @billiéilish y en realidad no te deprimes :	SABES__(VERB)(Mood=Ind|Number=Sing|Person=2|Tense=Pres|VerbForm=Fin), que__(SCONJ), estás__(VERB)(Mood=Ind|Number=Sing|Person=2|Tense=Pres|VerbForm=Fin), en__(ADP), un__(DET)(Definite=Ind|Gender=Masc|Number=Sing|PronType=Art), buen__(ADJ)(Gender=Masc|Number=Sing), lugar__(NOUN)(Gender=Masc|Number=Sing), en__(ADP), la__(DET)(Definite=Def|Gender=Fem|Number=Sing|PronType=Art), vida__(NOUN)(Gender=Fe…	PER(@billiéilish)
¿Qué hacer en la pobreza y la depresión? Compre zapatos nuevos, calcetines, (toneladas de) camisas, pantalones cortos dri-fit, membresía de bronceado, etc. lmaooooo nos vemos de nuevo en unos días cuando este subidón boujee desaparezca 🤣	depressed	es	val	¿Qué hacer en la pobreza y la depresión? Compre zapatos nuevos, calcetines, toneladas de camisas, pantalones cortos dri-fit, membresía de bronceado, etc lmao nos vemos de nuevo en unos días cuando este subidón boujé desaparezca	¿qué hacer en la pobreza y la depresión? compre zapatos nuevos, calcetines, toneladas de camisas, pantalones cortos dri-fit, membresía de bronceado, etc lmao nos vemos de nuevo en unos días cuando este subidón boujé desaparezca	¿__(PUNCT)(PunctSide=Ini|PunctType=Qest), Qué__(PRON)(Number=Sing|PronType=Int,Rel), hacer__(VERB)(VerbForm=Inf), en__(ADP), la__(DET)(Definite=Def|Gender=Fem|Number=Sing|PronType=Art), pobreza__(NOUN)(Gender=Fem|Number=Sing), y__(CCONJ), la__(DET)(Definite=Def|Gender=Fem|Number=Sing|PronType=Art), depresión__(NOUN)(Gender=Fem|Number=Sing), ?__(PUNCT)(PunctSide=Fin|PunctType=Qest), Compre__(VERB)…	,
Dejé que un amigo mío que estaba deprimido y no quería estar solo (era como una muerte para ellos) viviera en mi casa. Solo necesitaban estar con alguien, recibir ayuda para levantarse e ir a trabajar y algo de comida casera. Fue un golpe que no vieron venir.	depressed	es	train	Dejé que un amigo mío que estaba deprimido y no quería estar solo era como una muerte para ellos viviera en mi casa Solo necesitaban estar con alguien, recibir ayuda para levantarse e ir a trabajar y algo de comida casera Fue un golpe que no vieron venir	dejé que un amigo mío que estaba deprimido y no quería estar solo era como una muerte para ellos viviera en mi casa solo necesitaban estar con alguien, recibir ayuda para levantarse e ir a trabajar y algo de comida casera fue un golpe que no vieron venir	Dejé__(VERB)(Mood=Ind|Number=Sing|Person=1|Tense=Past|VerbForm=Fin), que__(SCONJ), un__(DET)(Definite=Ind|Gender=Masc|Number=Sing|PronType=Art), amigo__(NOUN)(Gender=Masc|Number=Sing), mío__(DET)(Gender=Masc|Number=Sing|Number[psor]=Plur|Person=1|Poss=Yes|PronType=Prs), que__(PRON)(PronType=Int,Rel), estaba__(AUX)(Mood=Ind|Number=Sing|Person=3|Tense=Imp|VerbForm=Fin), deprimido__(ADJ)(Gender=Masc…
Emo y cuerdo... eso y nunca tuve una estatua de Deku que quisiera o una sudadera con capucha de Dragon Ball ni nada. .. un poco deprimido	depressed	es	train	Emo y cuerdo eso y nunca tuve una estatua de Deku que quisiera o una sudadera con capucha de Dragon Ball ni nada un poco deprimido	emo y cuerdo eso y nunca tuve una estatua de deku que quisiera o una sudadera con capucha de dragon ball ni nada un poco deprimido	Emo__(NOUN)(Gender=Masc|Number=Sing), y__(CCONJ), cuerdo__(ADJ)(Gender=Masc|Number=Sing), eso__(PRON)(Number=Sing|PronType=Dem), y__(CCONJ), nunca__(ADV), tuve__(VERB)(Mood=Ind|Number=Sing|Person=1|Tense=Past|VerbForm=Fin), una__(DET)(Definite=Ind|Gender=Fem|Number=Sing|PronType=Art), estatua__(NOUN)(Gender=Fem|Number=Sing), de__(ADP), Deku__(PROPN), que__(PRON)(PronType=Int,Rel), quisiera__(VERB…	PER(Deku), MISC(Dragon Ball)
Vampire diaries me atrapa CADA FUCKIN TIEMPO. Mi pobre Bonnie broo😭 me hizo sentir tan deprimido ahora mismo Nd idek cuántas veces he vuelto a ver este programa	depressed	es	val	Vampire diaries me atrapa CADA FUCKIN TIEMPO Mi pobre Bonnie bró me hizo sentir tan deprimido ahora mismo Nd idek cuántas veces he vuelto a ver este programa	vampire diaries me atrapa cada fuckin tiempo mi pobre bonnie bró me hizo sentir tan deprimido ahora mismo nd idek cuántas veces he vuelto a ver este programa	Vampire__(PROPN), diaries__(PROPN), me__(PRON)(Case=Dat|Number=Sing|Person=1|PrepCase=Npr|PronType=Prs), atrapa__(VERB)(Mood=Ind|Number=Sing|Person=3|Tense=Pres|VerbForm=Fin), CADA__(DET)(Number=Sing|PronType=Tot), FUCKIN__(PROPN), TIEMPO__(NOUN)(Gender=Masc|Number=Sing), Mi__(DET)(Number=Sing|Number[psor]=Sing|Person=1|Poss=Yes|PronType=Prs), pobre__(ADJ)(Number=Sing), Bonnie__(PROPN), bró__(PRO…	PER(Vampire diaries), MISC(CADA FUCKIN), MISC(Bonnie bró), ORG(Nd idek)
Fantásticas fotos! ¡Muy feliz por ti porque pasaste la mejor noche de tu vida! Y sí, por lo general, también me deprimo un poco después de que pasa un nivel tan alto. Creo que es normal.	depressed	es	val	Fantásticas fotos! ¡Muy feliz por ti porque pasaste la mejor noche de tu vida! Y sí, por lo general, también me deprimo un poco después de que pasa un nivel tan alto Creo que es normal	fantásticas fotos! ¡muy feliz por ti porque pasaste la mejor noche de tu vida! y sí, por lo general, también me deprimo un poco después de que pasa un nivel tan alto creo que es normal	Fantásticas__(ADJ)(Gender=Fem|Number=Plur), fotos__(NOUN)(Gender=Fem|Number=Plur), !__(PUNCT)(PunctSide=Fin|PunctType=Excl), ¡__(PUNCT)(PunctSide=Ini|PunctType=Excl), Muy__(ADV), feliz__(ADJ)(Number=Sing), por__(ADP), ti__(PRON)(Case=Acc|Number=Sing|Person=2|PrepCase=Pre|PronType=Prs), porque__(SCONJ), pasaste__(VERB)(Mood=Ind|Number=Sing|Person=2|Tense=Pres|VerbForm=Fin), la__(DET)(Definite=Def|…	, ,
Hoy, mi terapeuta me preguntó cómo me ayuda la depresión y literalmente me senté allí como si esa fuera la pregunta. Y yo estaba como "no sé". Me dijo que me ayuda a castigarme porque no me puedo perdonar nada y esa es mi barrera para no estar deprimida. Perdón a uno mismo.	depressed	es	train	Hoy, mi terapeuta me preguntó cómo me ayuda la depresión y literalmente me senté allí como si esa fuera la pregunta Y yo estaba como no sé Me dijo que me ayuda a castigarme porque no me puedo perdonar nada y esa es mi barrera para no estar deprimida Perdón a uno mismo	hoy, mi terapeuta me preguntó cómo me ayuda la depresión y literalmente me senté allí como si esa fuera la pregunta y yo estaba como no sé me dijo que me ayuda a castigarme porque no me puedo perdonar nada y esa es mi barrera para no estar deprimida perdón a uno mismo	Hoy__(ADV), ,__(PUNCT)(PunctType=Comm), mi__(DET)(Number=Sing|Number[psor]=Sing|Person=1|Poss=Yes|PronType=Prs), terapeuta__(NOUN)(Number=Sing), me__(PRON)(Case=Dat|Number=Sing|Person=1|PrepCase=Npr|PronType=Prs), preguntó__(VERB)(Mood=Ind|Number=Sing|Person=3|Tense=Past|VerbForm=Fin), cómo__(PRON)(PronType=Ind), me__(PRON)(Case=Dat|Number=Sing|Person=1|PrepCase=Npr|PronType=Prs), ayuda__(VERB)(M…	PER(Perdón)
Soy feo Me faltan las habilidades básicas de comunicación Feo otra vez Deprimido y deprimente vacío Moody af No es gracioso Wo bs No sé por qué demonios estoy existiendo y3ni jajaja	depressed	es	train	Soy feo Me faltan las habilidades básicas de comunicación Feo otra vez Deprimido y deprimente vacío Módy af No es gracioso Wo bs No sé por qué demonios estoy existiendo y3ni jajaja	soy feo me faltan las habilidades básicas de comunicación feo otra vez deprimido y deprimente vacío módy af no es gracioso wo bs no sé por qué demonios estoy existiendo y3ni jajaja	Soy__(AUX)(Mood=Ind|Number=Sing|Person=1|Tense=Pres|VerbForm=Fin), feo__(ADJ)(Gender=Masc|Number=Sing), Me__(PRON)(Case=Dat|Number=Sing|Person=1|PrepCase=Npr|PronType=Prs), faltan__(VERB)(Mood=Ind|Number=Plur|Person=3|Tense=Pres|VerbForm=Fin), las__(DET)(Definite=Def|Gender=Fem|Number=Plur|PronType=Art), habilidades__(NOUN)(Gender=Fem|Number=Plur), básicas__(ADJ)(Gender=Fem|Number=Plur), de__(ADP…	MISC(Módy)
¡Disfruta de tu tiempo libre! Me he encontrado cada vez más deprimido con el estado de nuestro país y cada día las noticias empeoran más y más. ¡Las vacaciones de la próxima semana no pueden llegar lo suficientemente rápido!	depressed	es	val	¡Disfruta de tu tiempo libre! Me he encontrado cada vez más deprimido con el estado de nuestro país y cada día las noticias empeoran más y más ¡Las vacaciones de la próxima semana no pueden llegar lo suficientemente rápido!	¡disfruta de tu tiempo libre! me he encontrado cada vez más deprimido con el estado de nuestro país y cada día las noticias empeoran más y más ¡las vacaciones de la próxima semana no pueden llegar lo suficientemente rápido!	¡__(PUNCT)(PunctSide=Ini|PunctType=Excl), Disfruta__(VERB)(Mood=Ind|Number=Sing|Person=3|Tense=Pres|VerbForm=Fin), de__(ADP), tu__(DET)(Number=Sing|Number[psor]=Sing|Person=2|Poss=Yes|PronType=Prs), tiempo__(NOUN)(Gender=Masc|Number=Sing), libre__(ADJ)(Number=Sing), !__(PUNCT)(PunctSide=Fin|PunctType=Excl), Me__(PRON)(Case=Dat|Number=Sing|Person=1|PrepCase=Npr|PronType=Prs), he__(AUX)(Mood=Ind|Nu…	,
Soy un gran fan de PF, pero puedo prometerles que el clip de la película, cuando salió, no estaba dirigido al grupo demográfico de una niña de 6 años. Todavía me da escalofríos hasta el día de hoy. (Vi la película años después y me deprimió) Definitivamente diría que me inclino por la creatividad de David.	depressed	es	train	Soy un gran fan de PF, pero puedo prometerles que el clip de la película, cuando salió, no estaba dirigido al grupo demográfico de una niña de [NUMERO] años Todavía me da escalofríos hasta el día de hoy Vi la película años después y me deprimió Definitivamente diría que me inclino por la creatividad de David	soy un gran fan de pf, pero puedo prometerles que el clip de la película, cuando salió, no estaba dirigido al grupo demográfico de una niña de [numero] años todavía me da escalofríos hasta el día de hoy vi la película años después y me deprimió definitivamente diría que me inclino por la creatividad de david	Soy__(AUX)(Mood=Ind|Number=Sing|Person=1|Tense=Pres|VerbForm=Fin), un__(DET)(Definite=Ind|Gender=Masc|Number=Sing|PronType=Art), gran__(ADJ)(Number=Sing), fan__(NOUN)(Gender=Masc|Number=Sing), de__(ADP), PF__(PROPN), ,__(PUNCT)(PunctType=Comm), pero__(CCONJ), puedo__(AUX)(Mood=Ind|Number=Sing|Person=1|Tense=Pres|VerbForm=Fin), prometer__(VERB)(VerbForm=Inf), les__(PRON)(Case=Dat|Number=Plur|Perso…	ORG(PF), MISC([NUMERO), PER(David)
Beber mientras estaba deprimido fue probablemente lo más destructivo que hice. Lastimé a MUCHAS personas que me importaban y me convertí en un completo idiota al hacerlo. Y a los que me dolió lo siento. Desde el fondo de mi corazón desearía poder recuperarlo.	depressed	es	train	Beber mientras estaba deprimido fue probablemente lo más destructivo que hice Lastimé a MUCHAS personas que me importaban y me convertí en un completo idiota al hacerlo Y a los que me dolió lo siento Desde el fondo de mi corazón desearía poder recuperarlo	beber mientras estaba deprimido fue probablemente lo más destructivo que hice lastimé a muchas personas que me importaban y me convertí en un completo idiota al hacerlo y a los que me dolió lo siento desde el fondo de mi corazón desearía poder recuperarlo	Beber__(VERB)(VerbForm=Inf), mientras__(SCONJ), estaba__(AUX)(Mood=Ind|Number=Sing|Person=3|Tense=Imp|VerbForm=Fin), deprimido__(ADJ)(Gender=Masc|Number=Sing|VerbForm=Part), fue__(AUX)(Mood=Ind|Number=Sing|Person=3|Tense=Past|VerbForm=Fin), probablemente__(ADV), lo__(PRON)(Case=Acc|Definite=Def|Gender=Masc|Number=Sing|Person=3|PrepCase=Npr|PronType=Prs), más__(ADV)(Degree=Cmp), destructivo__(ADJ)…	PER(Beber), PER(Lastimé), MISC(MUCHAS)
Así que estaba reflexionando hoy y mi tradición de estar fuera en mi cumpleaños comenzó cuando me peleé con todos y mis amigos restantes no eran lo suficientemente cercanos para celebrar conmigo y estaba súper deprimido, así que mi madre y yo fuimos a Barcelona en su lugar 😂	depressed	es	train	Así que estaba reflexionando hoy y mi tradición de estar fuera en mi cumpleaños comenzó cuando me pelé con todos y mis amigos restantes no eran lo suficientemente cercanos para celebrar conmigo y estaba súper deprimido, así que mi madre y yo fuimos a Barcelona en su lugar	así que estaba reflexionando hoy y mi tradición de estar fuera en mi cumpleaños comenzó cuando me pelé con todos y mis amigos restantes no eran lo suficientemente cercanos para celebrar conmigo y estaba súper deprimido, así que mi madre y yo fuimos a barcelona en su lugar	Así__(ADV), que__(SCONJ), estaba__(AUX)(Mood=Ind|Number=Sing|Person=3|Tense=Imp|VerbForm=Fin), reflexionando__(VERB)(VerbForm=Ger), hoy__(ADV), y__(CCONJ), mi__(DET)(Number=Sing|Number[psor]=Sing|Person=1|Poss=Yes|PronType=Prs), tradición__(NOUN)(Gender=Fem|Number=Sing), de__(ADP), estar__(VERB)(VerbForm=Inf), fuera__(ADV), en__(ADP), mi__(DET)(Number=Sing|Number[psor]=Sing|Person=1|Poss=Yes|Pron…	LOC(Barcelona)
Timon: "Caramba. Se ve azul". | Pumba: "Yo diría marrón dorado". | Timón: "No, no, no, no. Quiero decir que está deprimido". #El rey León	depressed	es	test	Timon: Caramba Se ve azul Pumba: Yo diría marrón dorado Timón: No, no, no, no Quiero decir que está deprimido #[HASHTAG]_El rey León	timon: caramba se ve azul pumba: yo diría marrón dorado timón: no, no, no, no quiero decir que está deprimido #[hashtag]_el rey león	Timon__(PROPN), :__(PUNCT)(PunctType=Colo), Caramba__(INTJ), Se__(PRON)(Case=Acc|Person=3|PrepCase=Npr|PronType=Prs|Reflex=Yes), ve__(VERB)(Mood=Ind|Number=Sing|Person=3|Tense=Pres|VerbForm=Fin), azul__(ADJ)(Number=Sing), Pumba__(PROPN), :__(PUNCT)(PunctType=Colo), Yo__(PRON)(Case=Nom|Number=Sing|Person=1|PronType=Prs), diría__(VERB)(Mood=Cnd|Number=Sing|Person=3|VerbForm=Fin), marrón__(NOUN)(Gen…	PER(Timon), PER(Caramba), PER(Pumba), PER(Timón), PER(León)
Beed a través. No todos los papeles y rotuladores son iguales. Además, si sigues diciendo que voy a poner algo sobre la mesa, es mejor que no dibuje y me deprima porque LO VAS A PONER SOBRE LA MESA AUNQUE TENGAS UNA GRAN PILA DE PAPEL DEBAJO.	depressed	es	train	Béd a través No todos los papeles y rotuladores son iguales Además, si sigues diciendo que voy a poner algo sobre la mesa, es mejor que no dibuje y me deprima porque LO VAS A PONER SOBRE LA MESA AUNQUE TENGAS UNA GRAN PILA DE PAPEL DEBAJO	béd a través no todos los papeles y rotuladores son iguales además, si sigues diciendo que voy a poner algo sobre la mesa, es mejor que no dibuje y me deprima porque lo vas a poner sobre la mesa aunque tengas una gran pila de papel debajo	Béd__(PROPN), a__(ADP), través__(NOUN), No__(ADV)(Polarity=Neg), todos__(DET)(Gender=Masc|Number=Plur|PronType=Tot), los__(DET)(Definite=Def|Gender=Masc|Number=Plur|PronType=Art), papeles__(NOUN)(Gender=Masc|Number=Plur), y__(CCONJ), rotuladores__(NOUN)(Gender=Masc|Number=Plur), son__(AUX)(Mood=Ind|Number=Plur|Person=3|Tense=Pres|VerbForm=Fin), iguales__(ADJ)(Number=Plur), Además__(ADV), ,__(PUNC…	ORG(Béd),
No sé si estoy deprimido por todas las cosas malas que me han pasado este año o es solo una resaca emocional del viaje de la gran empresa que hice la semana pasada.	depressed	es	test	No sé si estoy deprimido por todas las cosas malas que me han pasado este año o es solo una resaca emocional del viaje de la gran empresa que hice la semana pasada	no sé si estoy deprimido por todas las cosas malas que me han pasado este año o es solo una resaca emocional del viaje de la gran empresa que hice la semana pasada	No__(ADV)(Polarity=Neg), sé__(VERB)(Mood=Ind|Number=Sing|Person=1|Tense=Pres|VerbForm=Fin), si__(SCONJ), estoy__(AUX)(Mood=Ind|Number=Sing|Person=1|Tense=Pres|VerbForm=Fin), deprimido__(ADJ)(Gender=Masc|Number=Sing|VerbForm=Part), por__(ADP), todas__(DET)(Gender=Fem|Number=Plur|PronType=Tot), las__(DET)(Definite=Def|Gender=Fem|Number=Plur|PronType=Art), cosas__(NOUN)(Gender=Fem|Number=Plur), mala…
No encuentro que estos filtros de personas mayores sean divertidos o lindos, solo me deprimen terriblemente y sí, sé lo jodido que es ENVIAR TWEET	depressed	es	test	No encuentro que estos filtros de personas mayores sean divertidos o lindos, solo me deprimen terriblemente y sí, sé lo jodido que es ENVIAR TWÉT	no encuentro que estos filtros de personas mayores sean divertidos o lindos, solo me deprimen terriblemente y sí, sé lo jodido que es enviar twét	No__(ADV)(Polarity=Neg), encuentro__(VERB)(Mood=Ind|Number=Sing|Person=1|Tense=Pres|VerbForm=Fin), que__(SCONJ), estos__(DET)(Gender=Masc|Number=Plur|PronType=Dem), filtros__(NOUN)(Gender=Masc|Number=Plur), de__(ADP), personas__(NOUN)(Gender=Fem|Number=Plur), mayores__(ADJ)(Degree=Cmp|Number=Plur), sean__(AUX)(Mood=Sub|Number=Plur|Person=3|Tense=Pres|VerbForm=Fin), divertidos__(VERB)(Gender=Masc|…	MISC(ENVIAR TWÉT)
Jaja, sí. Hay más, pero como dije, lo que había dicho anteriormente me deprimió todo y esas cosas ya. Así que... Otra vez.	depressed	es	val	jajaja, sí Hay más, pero como dije, lo que había dicho anteriormente me deprimió todo y esas cosas ya Así que Otra vez	jajaja, sí hay más, pero como dije, lo que había dicho anteriormente me deprimió todo y esas cosas ya así que otra vez	jajaja__(INTJ), ,__(PUNCT)(PunctType=Comm), sí__(INTJ), Hay__(AUX)(Mood=Ind|Number=Sing|Person=3|Tense=Pres|VerbForm=Fin), más__(ADV)(Degree=Cmp), ,__(PUNCT)(PunctType=Comm), pero__(CCONJ), como__(SCONJ), dije__(VERB)(Mood=Ind|Number=Sing|Person=1|Tense=Past|VerbForm=Fin), ,__(PUNCT)(PunctType=Comm), lo__(PRON)(Case=Acc|Definite=Def|Gender=Masc|Number=Sing|Person=3|PrepCase=Npr|PronType=Prs), que…
bien tanto como mi cerebro le gusta estar deprimido. 1. mi vida tiene valor y cada segundo que estoy vivo es a pesar de aquellos a quienes les gustaría que no lo esté 2. el mundo ha sido aún peor en el pasado, podemos hacerlo aún mejor en el futuro	depressed	es	train	bien tanto como mi cerebro le gusta estar deprimido [NUMERO] mi vida tiene valor y cada segundo que estoy vivo es a pesar de aquellos a quienes les gustaría que no lo esté [NUMERO] el mundo ha sido aún peor en el pasado, podemos hacerlo aún mejor en el futuro	bien tanto como mi cerebro le gusta estar deprimido [numero] mi vida tiene valor y cada segundo que estoy vivo es a pesar de aquellos a quienes les gustaría que no lo esté [numero] el mundo ha sido aún peor en el pasado, podemos hacerlo aún mejor en el futuro	bien__(ADV), tanto__(NOUN), como__(SCONJ), mi__(DET)(Number=Sing|Number[psor]=Sing|Person=1|Poss=Yes|PronType=Prs), cerebro__(NOUN)(Gender=Masc|Number=Sing), le__(PRON)(Case=Dat|Number=Sing|Person=3|PronType=Prs), gusta__(VERB)(Mood=Ind|Number=Sing|Person=3|Tense=Pres|VerbForm=Fin), estar__(AUX)(VerbForm=Inf), deprimido__(ADJ)(Gender=Masc|Number=Sing|VerbForm=Part), [NUMERO__(NOUN)(Gender=Masc|Nu…	MISC([NUMERO)
Estoy tan deprimida que después de terminar de llorar en la ducha, comí una sola dona en polvo para la cena, en bata, en el suelo, en una casa oscura y vacía... y luego me metí en la cama inmediatamente después de lo que llamé. un "día productivo"	depressed	es	test	Estoy tan deprimida que después de terminar de llorar en la ducha, comí una sola dona en polvo para la cena, en bata, en el suelo, en una casa oscura y vacía y luego me metí en la cama inmediatamente después de lo que llamé un día productivo	estoy tan deprimida que después de terminar de llorar en la ducha, comí una sola dona en polvo para la cena, en bata, en el suelo, en una casa oscura y vacía y luego me metí en la cama inmediatamente después de lo que llamé un día productivo	Estoy__(AUX)(Mood=Ind|Number=Sing|Person=1|Tense=Pres|VerbForm=Fin), tan__(ADV), deprimida__(ADJ)(Gender=Fem|Number=Sing|VerbForm=Part), que__(SCONJ), después__(ADV), de__(ADP), terminar__(VERB)(VerbForm=Inf), de__(ADP), llorar__(VERB)(VerbForm=Inf), en__(ADP), la__(DET)(Definite=Def|Gender=Fem|Number=Sing|PronType=Art), ducha__(NOUN)(Gender=Fem|Number=Sing), ,__(PUNCT)(PunctType=Comm), comí__(VE…
Leyendo poesía que escribí cuando estaba deprimido y en vez de cortar. Pensamientos muy oscuros y espirituales. Pero funcionó.	depressed	es	test	Leyendo poesía que escribí cuando estaba deprimido y en vez de cortar Pensamientos muy oscuros y espirituales Pero funcionó	leyendo poesía que escribí cuando estaba deprimido y en vez de cortar pensamientos muy oscuros y espirituales pero funcionó	Leyendo__(VERB)(VerbForm=Ger), poesía__(NOUN)(Gender=Fem|Number=Sing), que__(PRON)(PronType=Int,Rel), escribí__(VERB)(Mood=Ind|Number=Sing|Person=1|Tense=Past|VerbForm=Fin), cuando__(SCONJ), estaba__(AUX)(Mood=Ind|Number=Sing|Person=3|Tense=Imp|VerbForm=Fin), deprimido__(ADJ)(Gender=Masc|Number=Sing|VerbForm=Part), y__(CCONJ), en__(ADP), vez__(NOUN), de__(ADP), cortar__(VERB)(VerbForm=Inf), Pensa…	,
¡Un día recordarás cuando estabas deprimido, luchando contra la ansiedad, o cuando los tiempos no eran tan buenos y te agradecerás por no rendirte por lo jodidamente increíble que es tu vida ahora! <3	depressed	es	train	¡Un día recordarás cuando estabas deprimido, luchando contra la ansiedad, o cuando los tiempos no eran tan buenos y te agradecerás por no rendirte por lo jodidamente increíble que es tu vida ahora! <[NUMERO]	¡un día recordarás cuando estabas deprimido, luchando contra la ansiedad, o cuando los tiempos no eran tan buenos y te agradecerás por no rendirte por lo jodidamente increíble que es tu vida ahora! <[numero]	¡__(PUNCT)(PunctSide=Ini|PunctType=Excl), Un__(DET)(Definite=Ind|Gender=Masc|Number=Sing|PronType=Art), día__(NOUN)(Gender=Masc|Number=Sing), recordarás__(VERB)(Mood=Ind|Number=Sing|Person=1|Tense=Fut|VerbForm=Fin), cuando__(SCONJ), estabas__(AUX)(Mood=Sub|Number=Sing|Person=2|Tense=Pres|VerbForm=Fin), deprimido__(ADJ)(Gender=Masc|Number=Sing|VerbForm=Part), ,__(PUNCT)(PunctType=Comm), luchando__…	, MISC([NUMERO)
Alguien sabe cómo se supone que este retrógrado nos afecta a los piscis rn bc He estado de muy buen humor últimamente y generalmente me deprimo x10 con estas cosas	depressed	es	val	Alguien sabe cómo se supone que este retrógrado nos afecta a los piscis rn bc He estado de muy buen humor últimamente y generalmente me deprimo x10 con estas cosas	alguien sabe cómo se supone que este retrógrado nos afecta a los piscis rn bc he estado de muy buen humor últimamente y generalmente me deprimo x10 con estas cosas	Alguien__(PRON)(Number=Sing|PronType=Ind), sabe__(VERB)(Mood=Ind|Number=Sing|Person=3|Tense=Pres|VerbForm=Fin), cómo__(PRON)(PronType=Ind), se__(PRON)(Case=Acc|Person=3|PrepCase=Npr|PronType=Prs|Reflex=Yes), supone__(VERB)(Mood=Ind|Number=Sing|Person=3|Tense=Pres|VerbForm=Fin), que__(SCONJ), este__(DET)(Gender=Masc|Number=Sing|PronType=Dem), retrógrado__(NOUN)(Gender=Masc|Number=Sing), nos__(PRON…
en ese momento estaba súper deprimida y lo encontré como una manera de hacerme sentir mejor.. Creo que si la gente se da cuenta de que lo que está haciendo está mal es el primer paso...	depressed	es	val	en ese momento estaba súper deprimida y lo encontré como una manera de hacerme sentir mejor Creo que si la gente se da cuenta de que lo que está haciendo está mal es el primer paso	en ese momento estaba súper deprimida y lo encontré como una manera de hacerme sentir mejor creo que si la gente se da cuenta de que lo que está haciendo está mal es el primer paso	en__(ADP), ese__(DET)(Gender=Masc|Number=Sing|PronType=Dem), momento__(NOUN)(Gender=Masc|Number=Sing), estaba__(AUX)(Mood=Ind|Number=Sing|Person=3|Tense=Imp|VerbForm=Fin), súper__(ADV), deprimida__(ADJ)(Gender=Fem|Number=Sing|VerbForm=Part), y__(CCONJ), lo__(PRON)(Case=Acc|Gender=Masc|Number=Sing|Person=3|PrepCase=Npr|PronType=Prs), encontré__(VERB)(Mood=Ind|Number=Sing|Person=1|Tense=Past|VerbFo…
El progreso llegó y pasó factura Y en nombre del control de inundaciones Hicieron sus planes y drenaron la tierra Ahora los Glades se están secando Y la última vez que caminé en el pantano Me paré en un tocón de Chipre Escuché con atención y yo escuché llorar al fantasma de Oseola	depressed	es	train	El progreso llegó y pasó factura Y en nombre del control de inundaciones Hicieron sus planes y drenaron la tierra Ahora los Glades se están secando Y la última vez que caminé en el pantano Me paré en un tocón de Chipre Escuché con atención y yo escuché llorar al fantasma de Oseola	el progreso llegó y pasó factura y en nombre del control de inundaciones hicieron sus planes y drenaron la tierra ahora los glades se están secando y la última vez que caminé en el pantano me paré en un tocón de chipre escuché con atención y yo escuché llorar al fantasma de oseola	El__(DET)(Definite=Def|Gender=Masc|Number=Sing|PronType=Art), progreso__(NOUN)(Gender=Masc|Number=Sing), llegó__(VERB)(Mood=Ind|Number=Sing|Person=3|Tense=Past|VerbForm=Fin), y__(CCONJ), pasó__(VERB)(Mood=Ind|Number=Sing|Person=3|Tense=Past|VerbForm=Fin), factura__(NOUN)(Gender=Fem|Number=Sing), Y__(CCONJ), en__(ADP), nombre__(NOUN), de__(ADP), el__(DET)(Definite=Def|Gender=Masc|Number=Sing|PronT…	MISC(Glades), LOC(Chipre), LOC(Oseola)
No es para echarle leña al fuego, pero espera a que tenga 18 años y se vaya a la universidad y sepas que nunca más podrás protegerlo del mundo que lo lastimará. Lo siento, ¿sueno deprimido? ¡Faltan 29 días para que mi bebé se vaya a la universidad!	depressed	es	train	No es para echarle leña al fuego, pero espera a que tenga [NUMERO] años y se vaya a la universidad y sepas que nunca más podrás protegerlo del mundo que lo lastimará Lo siento, ¿sueno deprimido? ¡Faltan [NUMERO] días para que mi bebé se vaya a la universidad!	no es para echarle leña al fuego, pero espera a que tenga [numero] años y se vaya a la universidad y sepas que nunca más podrás protegerlo del mundo que lo lastimará lo siento, ¿sueno deprimido? ¡faltan [numero] días para que mi bebé se vaya a la universidad!	No__(ADV)(Polarity=Neg), es__(AUX)(Mood=Ind|Number=Sing|Person=3|Tense=Pres|VerbForm=Fin), para__(ADP), echar__(VERB)(VerbForm=Inf), le__(PRON)(Case=Dat|Number=Sing|Person=3|PronType=Prs), leña__(NOUN)(Gender=Fem|Number=Sing), a__(ADP), el__(DET)(Definite=Def|Gender=Masc|Number=Sing|PronType=Art), fuego__(NOUN)(Gender=Masc|Number=Sing), ,__(PUNCT)(PunctType=Comm), pero__(CCONJ), espera__(VERB)(Mo…	MISC([NUMERO),
En momentos de intentarlo, me gusta pensar en Renjun diciéndome que deje de estar deprimido. A nadie le gusta una perra fea deprimida, solo sigue siendo una perra fea y realmente me ayudó a superar muchas cosas en la vida.	depressed	es	train	En momentos de intentarlo, me gusta pensar en Renjun diciéndome que deje de estar deprimido A nadie le gusta una perra fea deprimida, solo sigue siendo una perra fea y realmente me ayudó a superar muchas cosas en la vida	en momentos de intentarlo, me gusta pensar en renjun diciéndome que deje de estar deprimido a nadie le gusta una perra fea deprimida, solo sigue siendo una perra fea y realmente me ayudó a superar muchas cosas en la vida	En__(ADP), momentos__(NOUN)(Gender=Masc|Number=Plur), de__(ADP), intentar__(VERB)(VerbForm=Inf), lo__(PRON)(Case=Acc|Gender=Masc|Number=Sing|Person=3|PrepCase=Npr|PronType=Prs), ,__(PUNCT)(PunctType=Comm), me__(PRON)(Case=Dat|Number=Sing|Person=1|PrepCase=Npr|PronType=Prs), gusta__(VERB)(Mood=Ind|Number=Sing|Person=3|Tense=Pres|VerbForm=Fin), pensar__(VERB)(VerbForm=Inf), en__(ADP), Renjun__(PROP…	PER(Renjun)
Sí, solo puedo resolver problemas mundiales en múltiples frentes durante la hora del té/coca-cola dietética o con dos vasos de 🍷 para no deprimirme demasiado por la tarea abrumadora. 🤣😉😜	depressed	es	train	Sí, solo puedo resolver problemas mundiales en múltiples frentes durante la hora del té/coca-cola dietética o con dos vasos de para no deprimirme demasiado por la tarea abrumadora	sí, solo puedo resolver problemas mundiales en múltiples frentes durante la hora del té/coca-cola dietética o con dos vasos de para no deprimirme demasiado por la tarea abrumadora	Sí__(INTJ), ,__(PUNCT)(PunctType=Comm), solo__(ADV), puedo__(AUX)(Mood=Ind|Number=Sing|Person=1|Tense=Pres|VerbForm=Fin), resolver__(VERB)(VerbForm=Inf), problemas__(NOUN)(Gender=Masc|Number=Plur), mundiales__(ADJ)(Number=Plur), en__(ADP), múltiples__(ADJ)(Number=Plur), frentes__(NOUN)(Gender=Masc|Number=Plur), durante__(ADP), la__(DET)(Definite=Def|Gender=Fem|Number=Sing|PronType=Art), hora__(NO…
Estoy muy deprimido, pero acabo de encontrar un error ortográfico en el sitio web de la boda de mi primo y eso me llevará al menos al jueves.	depressed	es	train	Estoy muy deprimido, pero acabo de encontrar un error ortográfico en el sitio web de la boda de mi primo y eso me llevará al menos al jueves	estoy muy deprimido, pero acabo de encontrar un error ortográfico en el sitio web de la boda de mi primo y eso me llevará al menos al jueves	Estoy__(AUX)(Mood=Ind|Number=Sing|Person=1|Tense=Pres|VerbForm=Fin), muy__(ADV), deprimido__(ADJ)(Gender=Masc|Number=Sing|VerbForm=Part), ,__(PUNCT)(PunctType=Comm), pero__(CCONJ), acabo__(VERB)(Mood=Ind|Number=Sing|Person=1|Tense=Pres|VerbForm=Fin), de__(ADP), encontrar__(VERB)(VerbForm=Inf), un__(DET)(Definite=Ind|Gender=Masc|Number=Sing|PronType=Art), error__(NOUN)(Gender=Masc|Number=Sing), or…
@Daniell41033297 Hola, Danielle, me llamo Haley, te amo mucho y Brook Miccio. Empecé a escucharlas la semana pasada, chicas. Me siento muy, muy deprimida y me encantaría recibir algún consejo.	depressed	es	train	Hola, Danielle, me llamo Haley, te amo mucho y Brók Miccio Empecé a escucharlas la semana pasada, chicas Me siento muy, muy deprimida y me encantaría recibir algún consejo	hola, danielle, me llamo haley, te amo mucho y brók miccio empecé a escucharlas la semana pasada, chicas me siento muy, muy deprimida y me encantaría recibir algún consejo	Hola__(INTJ), ,__(PUNCT)(PunctType=Comm), Danielle__(PROPN), ,__(PUNCT)(PunctType=Comm), me__(PRON)(Case=Dat|Number=Sing|Person=1|PrepCase=Npr|PronType=Prs), llamo__(VERB)(Mood=Ind|Number=Sing|Person=1|Tense=Pres|VerbForm=Fin), Haley__(PROPN), ,__(PUNCT)(PunctType=Comm), te__(PRON)(Case=Dat|Number=Sing|Person=2|PrepCase=Npr|PronType=Prs), amo__(VERB)(Mood=Ind|Number=Sing|Person=1|Tense=Pres|VerbF…	PER(Danielle), PER(Haley), PER(Brók Miccio)
No voy a hacer la aplicación Face. Me deprimo cuando encuentro una cana o una arruga. ¡¡Eso me pondría en modo de colapso mental en toda regla!! 😢😭😄	depressed	es	val	No voy a hacer la aplicación Face Me deprimo cuando encuentro una cana o una arruga ¡Eso me pondría en modo de colapso mental en toda regla!	no voy a hacer la aplicación face me deprimo cuando encuentro una cana o una arruga ¡eso me pondría en modo de colapso mental en toda regla!	No__(ADV)(Polarity=Neg), voy__(AUX)(Mood=Ind|Number=Sing|Person=1|Tense=Pres|VerbForm=Fin), a__(ADP), hacer__(VERB)(VerbForm=Inf), la__(DET)(Definite=Def|Gender=Fem|Number=Sing|PronType=Art), aplicación__(NOUN)(Gender=Fem|Number=Sing), Face__(PROPN), Me__(PRON)(Case=Dat|Number=Sing|Person=1|PrepCase=Npr|PronType=Prs), deprimo__(VERB)(Mood=Ind|Number=Sing|Person=1|Tense=Pres|VerbForm=Fin), cuando_…	MISC(Face)
Esto es para tener pensamientos felices. Todavía preferiría permanecer completo, pero a este ritmo, no importará por mucho tiempo. El Estado de la ONU de Canadá Ahora estoy deprimido otra vez.	depressed	es	val	Esto es para tener pensamientos felices Todavía preferiría permanecer completo, pero a este ritmo, no importará por mucho tiempo El Estado de la ONU de Canadá Ahora estoy deprimido otra vez	esto es para tener pensamientos felices todavía preferiría permanecer completo, pero a este ritmo, no importará por mucho tiempo el estado de la onu de canadá ahora estoy deprimido otra vez	Esto__(PRON)(Number=Sing|PronType=Dem), es__(AUX)(Mood=Ind|Number=Sing|Person=3|Tense=Pres|VerbForm=Fin), para__(ADP), tener__(VERB)(VerbForm=Inf), pensamientos__(NOUN)(Gender=Masc|Number=Plur), felices__(ADJ)(Number=Plur), Todavía__(ADV), preferiría__(VERB)(Mood=Cnd|Number=Sing|Person=3|VerbForm=Fin), permanecer__(VERB)(VerbForm=Inf), completo__(ADJ)(Gender=Masc|Number=Sing), ,__(PUNCT)(PunctTyp…	ORG(Estado), ORG(ONU), LOC(Canadá)
¡¡¡GUAU!!! Muy orgullosa de ti!! Cuando me siento tan deprimido por el destino de nuestro mundo, me siento animado por personas como tú, que marcan la diferencia, ¡un maldito paso obstinado a la vez! Eres uno de mis héroes, cariño!!!	depressed	es	val	¡GUAU! Muy orgullosa de ti! Cuando me siento tan deprimido por el destino de nuestro mundo, me siento animado por personas como tú, que marcan la diferencia, ¡un maldito paso obstinado a la vez! Eres uno de mis héroes, cariño!	¡guau! muy orgullosa de ti! cuando me siento tan deprimido por el destino de nuestro mundo, me siento animado por personas como tú, que marcan la diferencia, ¡un maldito paso obstinado a la vez! eres uno de mis héroes, cariño!	¡__(PUNCT)(PunctSide=Ini|PunctType=Excl), GUAU__(INTJ), !__(PUNCT)(PunctSide=Fin|PunctType=Excl), Muy__(ADV), orgullosa__(ADJ)(Gender=Fem|Number=Sing), de__(ADP), ti__(PRON)(Case=Acc|Number=Sing|Person=2|PrepCase=Pre|PronType=Prs), !__(PUNCT)(PunctSide=Fin|PunctType=Excl), Cuando__(SCONJ), me__(PRON)(Case=Dat|Number=Sing|Person=1|PrepCase=Npr|PronType=Prs), siento__(VERB)(Mood=Ind|Number=Sing|Per…	MISC(¡GUAU!), , ,
No se deje engañar por ella, si quisiera deprimirme y contemplar lo que estoy haciendo, simplemente iría a la oficina de tesorería.	depressed	es	test	No se deje engañar por ella, si quisiera deprimirme y contemplar lo que estoy haciendo, simplemente iría a la oficina de tesorería	no se deje engañar por ella, si quisiera deprimirme y contemplar lo que estoy haciendo, simplemente iría a la oficina de tesorería	No__(ADV)(Polarity=Neg), se__(PRON)(Case=Acc|Person=3|PrepCase=Npr|PronType=Prs|Reflex=Yes), deje__(VERB)(Mood=Sub|Number=Sing|Person=3|Tense=Pres|VerbForm=Fin), engañar__(VERB)(VerbForm=Inf), por__(ADP), ella__(PRON)(Case=Acc,Nom|Gender=Fem|Number=Sing|Person=3|PronType=Prs), ,__(PUNCT)(PunctType=Comm), si__(SCONJ), quisiera__(VERB)(Mood=Sub|Number=Sing|Person=3|Tense=Imp|VerbForm=Fin), deprimir…
Antes nunca me importaban los estándares del cuerpo hasta que fui a la universidad y me deprimí y me jodí con el control de la natalidad y ahora, cada vez que me miro en el espejo, ¿nunca me siento lo suficientemente flaca? Odio esta sociedad y este mundo, solo quiero ser feliz	depressed	es	train	Antes nunca me importaban los estándares del cuerpo hasta que fui a la universidad y me deprimí y me jodí con el control de la natalidad y ahora, cada vez que me miro en el espejo, ¿nunca me siento lo suficientemente flaca? Odio esta sociedad y este mundo, solo quiero ser feliz	antes nunca me importaban los estándares del cuerpo hasta que fui a la universidad y me deprimí y me jodí con el control de la natalidad y ahora, cada vez que me miro en el espejo, ¿nunca me siento lo suficientemente flaca? odio esta sociedad y este mundo, solo quiero ser feliz	Antes__(ADV), nunca__(ADV), me__(PRON)(Case=Dat|Number=Sing|Person=1|PrepCase=Npr|PronType=Prs), importaban__(VERB)(Mood=Ind|Number=Plur|Person=3|Tense=Imp|VerbForm=Fin), los__(DET)(Definite=Def|Gender=Masc|Number=Plur|PronType=Art), estándares__(NOUN)(Gender=Masc|Number=Plur), de__(ADP), el__(DET)(Definite=Def|Gender=Masc|Number=Sing|PronType=Art), cuerpo__(NOUN)(Gender=Masc|Number=Sing), hasta_…	,
Con la gente que conozco ahora y la posición en la que estoy, donde vivo y todo lo que me deprime más es que todavía no tengo esta loca idea de lo que quiero hacer. Solo quiero que alguien entre en mi cerebro y lo encienda.	depressed	es	test	Con la gente que conozco ahora y la posición en la que estoy, donde vivo y todo lo que me deprime más es que todavía no tengo esta loca idea de lo que quiero hacer Solo quiero que alguien entre en mi cerebro y lo encienda	con la gente que conozco ahora y la posición en la que estoy, donde vivo y todo lo que me deprime más es que todavía no tengo esta loca idea de lo que quiero hacer solo quiero que alguien entre en mi cerebro y lo encienda	Con__(ADP), la__(DET)(Definite=Def|Gender=Fem|Number=Sing|PronType=Art), gente__(NOUN)(Gender=Fem|Number=Sing), que__(PRON)(PronType=Int,Rel), conozco__(VERB)(Mood=Ind|Number=Sing|Person=1|Tense=Pres|VerbForm=Fin), ahora__(ADV), y__(CCONJ), la__(DET)(Definite=Def|Gender=Fem|Number=Sing|PronType=Art), posición__(NOUN)(Gender=Fem|Number=Sing), en__(ADP), la__(DET)(Definite=Def|Gender=Fem|Number=Sin…
En algún momento encontraremos una manera de convertirnos en inmortales y ese día, quienquiera que sea el Emperador firmará el acto "Nadie excepto yo puede vivir más de 45 años", con aclamación universal.	depressed	es	val	En algún momento encontraremos una manera de convertirnos en inmortales y ese día, quienquiera que sea el Emperador firmará el acto Nadie excepto yo puede vivir más de [NUMERO] años, con aclamación universal	en algún momento encontraremos una manera de convertirnos en inmortales y ese día, quienquiera que sea el emperador firmará el acto nadie excepto yo puede vivir más de [numero] años, con aclamación universal	En__(ADP), algún__(DET)(Gender=Masc|Number=Sing|PronType=Ind), momento__(NOUN)(Gender=Masc|Number=Sing), encontraremos__(VERB)(Mood=Ind|Number=Plur|Person=1|Tense=Fut|VerbForm=Fin), una__(DET)(Definite=Ind|Gender=Fem|Number=Sing|PronType=Art), manera__(NOUN)(Gender=Fem|Number=Sing), de__(ADP), convertir__(VERB)(VerbForm=Inf), nos__(PRON)(Case=Dat|Number=Plur|Person=1|PrepCase=Npr|PronType=Prs), e…	PER(Emperador), PER([NUMERO)
Illy está deprimida y The Crow of Anti-Depression la está ayudando a lidiar con eso. La depresión es grave.	depressed	es	val	Illy está deprimida y The Crow of Anti-Depression la está ayudando a lidiar con eso La depresión es grave	illy está deprimida y the crow of anti-depression la está ayudando a lidiar con eso la depresión es grave	Illy__(PROPN), está__(AUX)(Mood=Ind|Number=Sing|Person=3|Tense=Pres|VerbForm=Fin), deprimida__(ADJ)(Gender=Fem|Number=Sing|VerbForm=Part), y__(CCONJ), The__(PROPN), Crow__(PROPN), of__(PROPN), Anti-Depression__(PROPN), la__(PRON)(Case=Acc|Gender=Fem|Number=Sing|Person=3|PrepCase=Npr|PronType=Prs), está__(AUX)(Mood=Ind|Number=Sing|Person=3|Tense=Pres|VerbForm=Fin), ayudando__(VERB)(VerbForm=Ger), …	PER(Illy), MISC(The Crow of Anti-Depression)
Hola, brook miccio, mi nombre es Haley, te quiero mucho a ti y a Danielle. Empecé a escucharlas la semana pasada, chicas, me siento muy, muy deprimida y me encantaría recibir algún consejo.	depressed	es	train	Hola, brók miccio, mi nombre es Haley, te quiero mucho a ti y a Danielle Empecé a escucharlas la semana pasada, chicas, me siento muy, muy deprimida y me encantaría recibir algún consejo	hola, brók miccio, mi nombre es haley, te quiero mucho a ti y a danielle empecé a escucharlas la semana pasada, chicas, me siento muy, muy deprimida y me encantaría recibir algún consejo	Hola__(INTJ), ,__(PUNCT)(PunctType=Comm), brók__(NOUN)(Number=Sing), miccio__(NOUN)(Number=Sing), ,__(PUNCT)(PunctType=Comm), mi__(DET)(Number=Sing|Number[psor]=Sing|Person=1|Poss=Yes|PronType=Prs), nombre__(NOUN)(Gender=Masc|Number=Sing), es__(AUX)(Mood=Ind|Number=Sing|Person=3|Tense=Pres|VerbForm=Fin), Haley__(PROPN), ,__(PUNCT)(PunctType=Comm), te__(PRON)(Case=Dat|Number=Sing|Person=2|PrepCase…	PER(Haley), PER(Danielle)
Estoy más que frustrada con mi cuerpo. Siento que todo lo que se necesitó para finalmente poder comer la mayoría de los alimentos se fue por el desagüe. Mi sistema digestivo no funciona bien y eso me enoja y me deprime mucho.	depressed	es	test	Estoy más que frustrada con mi cuerpo Siento que todo lo que se necesitó para finalmente poder comer la mayoría de los alimentos se fue por el desagüe Mi sistema digestivo no funciona bien y eso me enoja y me deprime mucho	estoy más que frustrada con mi cuerpo siento que todo lo que se necesitó para finalmente poder comer la mayoría de los alimentos se fue por el desagüe mi sistema digestivo no funciona bien y eso me enoja y me deprime mucho	Estoy__(AUX)(Mood=Ind|Number=Sing|Person=1|Tense=Pres|VerbForm=Fin), más__(ADV)(Degree=Cmp), que__(SCONJ), frustrada__(ADJ)(Gender=Fem|Number=Sing|VerbForm=Part), con__(ADP), mi__(DET)(Number=Sing|Number[psor]=Sing|Person=1|Poss=Yes|PronType=Prs), cuerpo__(NOUN)(Gender=Masc|Number=Sing), Siento__(VERB)(Mood=Ind|Number=Sing|Person=1|Tense=Pres|VerbForm=Fin), que__(SCONJ), todo__(DET)(Gender=Masc|N…
¿Qué tan deprimido estoy, preguntas? Terminé Prisionero de Azkaban en un récord de 2 días y ahora estoy pasando al cáliz de fuego.	depressed	es	train	¿Qué tan deprimido estoy, preguntas? Terminé Prisionero de Azkaban en un récord de [NUMERO] días y ahora estoy pasando al cáliz de fuego	¿qué tan deprimido estoy, preguntas? terminé prisionero de azkaban en un récord de [numero] días y ahora estoy pasando al cáliz de fuego	¿__(PUNCT)(PunctSide=Ini|PunctType=Qest), Qué__(PRON)(Number=Sing|PronType=Int,Rel), tan__(ADV), deprimido__(ADJ)(Gender=Masc|Number=Sing|VerbForm=Part), estoy__(AUX)(Mood=Ind|Number=Sing|Person=1|Tense=Pres|VerbForm=Fin), ,__(PUNCT)(PunctType=Comm), preguntas__(NOUN)(Gender=Fem|Number=Plur), ?__(PUNCT)(PunctSide=Fin|PunctType=Qest), Terminé__(VERB)(Mood=Ind|Number=Sing|Person=1|Tense=Past|VerbFo…	, PER(Prisionero de Azkaban)
@TeamGaryVee @garyvee ¿alguna vez has estado tan deprimido y deprimido que no podías levantarte de la cama y ponerte en marcha?	depressed	es	test	é @garyvé ¿alguna vez has estado tan deprimido y deprimido que no podías levantarte de la cama y ponerte en marcha	é @garyvé ¿alguna vez has estado tan deprimido y deprimido que no podías levantarte de la cama y ponerte en marcha	é__(NOUN)(Number=Sing), @garyvé__(PUNCT)(PunctType=Comm), ¿__(PUNCT)(PunctSide=Ini|PunctType=Qest), alguna__(DET)(Gender=Fem|Number=Sing|PronType=Ind), vez__(NOUN)(Gender=Fem|Number=Sing), has__(AUX)(Mood=Ind|Number=Sing|Person=2|Tense=Pres|VerbForm=Fin), estado__(AUX)(Gender=Masc|Number=Sing|Tense=Past|VerbForm=Part), tan__(ADV), deprimido__(ADJ)(Gender=Masc|Number=Sing|VerbForm=Part), y__(CCONJ…
this@makes@no sense porque estoy deprimido y cansado y estoy medio aquí, pero lo que digo es joder, quiero irme, pero quiero trabajar junto con mis compañeros, enojados, que se inclinan hacia la izquierda para hacerlo al menos un poco mejor.	depressed	es	test	this@makes@no sense porque estoy deprimido y cansado y estoy medio aquí, pero lo que digo es joder, quiero irme, pero quiero trabajar junto con mis compañeros, enojados, que se inclinan hacia la izquierda para hacerlo al menos un poco mejor	this@makes@no sense porque estoy deprimido y cansado y estoy medio aquí, pero lo que digo es joder, quiero irme, pero quiero trabajar junto con mis compañeros, enojados, que se inclinan hacia la izquierda para hacerlo al menos un poco mejor	this@makes__(NOUN)(Number=Plur), @no__(NOUN), sense__(NOUN), porque__(SCONJ), estoy__(AUX)(Mood=Ind|Number=Sing|Person=1|Tense=Pres|VerbForm=Fin), deprimido__(ADJ)(Gender=Masc|Number=Sing|VerbForm=Part), y__(CCONJ), cansado__(ADJ)(Gender=Masc|Number=Sing|VerbForm=Part), y__(CCONJ), estoy__(AUX)(Mood=Ind|Number=Sing|Person=1|Tense=Pres|VerbForm=Fin), medio__(NUM)(Gender=Masc|NumType=Card|Number=Si…
Desde que comencé esta pastilla para el TDAH he estado deprimido y tomo un antidepresivo, así que qué clase de mierda es que estoy tomando una pastilla para calmar mi ansiedad y evitar que me deprima y luego tomo otra que se supone que debe hacer que me concentre, pero estoy deprimido robot mirando al espacio😳	depressed	es	test	Desde que comencé esta pastilla para el TDAH he estado deprimido y tomo un antidepresivo, así que qué clase de mierda es que estoy tomando una pastilla para calmar mi ansiedad y evitar que me deprima y luego tomo otra que se supone que debe hacer que me concentre, pero estoy deprimido robot mirando al espacio	desde que comencé esta pastilla para el tdah he estado deprimido y tomo un antidepresivo, así que qué clase de mierda es que estoy tomando una pastilla para calmar mi ansiedad y evitar que me deprima y luego tomo otra que se supone que debe hacer que me concentre, pero estoy deprimido robot mirando al espacio	Desde__(ADP), que__(SCONJ), comencé__(VERB)(Mood=Ind|Number=Sing|Person=1|Tense=Past|VerbForm=Fin), esta__(DET)(Gender=Fem|Number=Sing|PronType=Dem), pastilla__(NOUN)(Gender=Fem|Number=Sing), para__(ADP), el__(DET)(Definite=Def|Gender=Masc|Number=Sing|PronType=Art), TDAH__(PROPN), he__(AUX)(Mood=Ind|Number=Sing|Person=1|Tense=Pres|VerbForm=Fin), estado__(AUX)(Gender=Masc|Number=Sing|Tense=Past|Ve…	MISC(TDAH)
¡Compré algunos mangos pero ahora estoy demasiado deprimido para comerlos! los mangos especialmente estoy comiendo otras cosas pero para mi no comer los mangos me parece un símbolo valioso de mi depresión no sabía a donde iba esto cuando comencé a escribir lo siento	depressed	es	train	¡Compré algunos mangos pero ahora estoy demasiado deprimido para comerlos! los mangos especialmente estoy comiendo otras cosas pero para mi no comer los mangos me parece un símbolo valioso de mi depresión no sabía a donde iba esto cuando comencé a escribir lo siento	¡compré algunos mangos pero ahora estoy demasiado deprimido para comerlos! los mangos especialmente estoy comiendo otras cosas pero para mi no comer los mangos me parece un símbolo valioso de mi depresión no sabía a donde iba esto cuando comencé a escribir lo siento	¡__(PUNCT)(PunctSide=Ini|PunctType=Excl), Compré__(VERB)(Mood=Ind|Number=Sing|Person=1|Tense=Past|VerbForm=Fin), algunos__(DET)(Gender=Masc|Number=Plur|PronType=Ind), mangos__(NOUN)(Gender=Masc|Number=Plur), pero__(CCONJ), ahora__(ADV), estoy__(AUX)(Mood=Ind|Number=Sing|Person=1|Tense=Pres|VerbForm=Fin), demasiado__(ADV), deprimido__(ADJ)(Gender=Masc|Number=Sing|VerbForm=Part), para__(ADP), comer…
Estaba roto, estaba triste, estaba deprimido, estaba herido, me traicionaron, me engañaron, me abusaron, me manipularon... todas estas cosas me sucedieron y he tratado de rendirme. muchas veces, pero Dios siempre ha estado ahí para ayudarme, nunca se dio por vencido conmigo❣️	depressed	es	test	Estaba roto, estaba triste, estaba deprimido, estaba herido, me traicionaron, me engañaron, me abusaron, me manipularon todas estas cosas me sucedieron y he tratado de rendirme muchas veces, pero Dios siempre ha estado ahí para ayudarme, nunca se dio por vencido conmigo	estaba roto, estaba triste, estaba deprimido, estaba herido, me traicionaron, me engañaron, me abusaron, me manipularon todas estas cosas me sucedieron y he tratado de rendirme muchas veces, pero dios siempre ha estado ahí para ayudarme, nunca se dio por vencido conmigo	Estaba__(AUX)(Mood=Ind|Number=Sing|Person=3|Tense=Imp|VerbForm=Fin), roto__(ADJ)(Gender=Masc|Number=Sing|VerbForm=Part), ,__(PUNCT)(PunctType=Comm), estaba__(AUX)(Mood=Ind|Number=Sing|Person=3|Tense=Imp|VerbForm=Fin), triste__(ADJ)(Number=Sing), ,__(PUNCT)(PunctType=Comm), estaba__(AUX)(Mood=Ind|Number=Sing|Person=3|Tense=Imp|VerbForm=Fin), deprimido__(ADJ)(Gender=Masc|Number=Sing|VerbForm=Part),…	PER(Dios)
Todos nos sentimos bastante deprimidos en este momento, preguntándonos cómo/por qué todo un partido político está tratando de separarnos en líneas raciales.	depressed	es	train	Todos nos sentimos bastante deprimidos en este momento, preguntándonos cómo/por qué todo un partido político está tratando de separarnos en líneas raciales	todos nos sentimos bastante deprimidos en este momento, preguntándonos cómo/por qué todo un partido político está tratando de separarnos en líneas raciales	Todos__(PRON)(Gender=Masc|Number=Plur|PronType=Tot), nos__(PRON)(Case=Dat|Number=Plur|Person=1|PrepCase=Npr|PronType=Prs), sentimos__(VERB)(Mood=Ind|Number=Plur|Person=1|Tense=Pres|VerbForm=Fin), bastante__(ADV), deprimidos__(ADJ)(Gender=Masc|Number=Plur|VerbForm=Part), en__(ADP), este__(DET)(Gender=Masc|Number=Sing|PronType=Dem), momento__(NOUN)(Gender=Masc|Number=Sing), ,__(PUNCT)(PunctType=Com…
por favor, no mires mi twitter tratando de averiguar cosas sobre mí lmaoo. ¡Soy una chica caliente, deprimida, enamorada, con el corazón roto!	depressed	es	train	por favor, no mires mi twitter tratando de averiguar cosas sobre mí lmaó ¡Soy una chica caliente, deprimida, enamorada, con el corazón roto!	por favor, no mires mi twitter tratando de averiguar cosas sobre mí lmaó ¡soy una chica caliente, deprimida, enamorada, con el corazón roto!	por__(ADP), favor__(NOUN), ,__(PUNCT)(PunctType=Comm), no__(ADV)(Polarity=Neg), mires__(VERB)(Mood=Ind|Number=Sing|Person=2|Tense=Pres|VerbForm=Fin), mi__(DET)(Number=Sing|Number[psor]=Sing|Person=1|Poss=Yes|PronType=Prs), twitter__(NOUN)(Gender=Fem|Number=Sing), tratando__(VERB)(VerbForm=Ger), de__(ADP), averiguar__(VERB)(VerbForm=Inf), cosas__(NOUN)(Gender=Fem|Number=Plur), sobre__(ADP), mí__(P…
Ahora rompo la maceta que pinto y la devuelvo como si nada porque no quiero estar deprimido esta noche....	depressed	es	train	Ahora rompo la maceta que pinto y la devuelvo como si nada porque no quiero estar deprimido esta noche	ahora rompo la maceta que pinto y la devuelvo como si nada porque no quiero estar deprimido esta noche	Ahora__(ADV), rompo__(VERB)(Mood=Ind|Number=Sing|Person=1|Tense=Pres|VerbForm=Fin), la__(DET)(Definite=Def|Gender=Fem|Number=Sing|PronType=Art), maceta__(NOUN)(Gender=Fem|Number=Sing), que__(PRON)(PronType=Int,Rel), pinto__(VERB)(Mood=Ind|Number=Sing|Person=1|Tense=Pres|VerbForm=Fin), y__(CCONJ), la__(PRON)(Case=Acc|Gender=Fem|Number=Sing|Person=3|PrepCase=Npr|PronType=Prs), devuelvo__(VERB)(Mood…
Ahora me siento tan agotado y deprimido. No es divertido. Solo quiero aislarme y no hablar con nadie. Prefiero dormir y no volver a despertar nunca jajaja.	depressed	es	train	Ahora me siento tan agotado y deprimido No es divertido Solo quiero aislarme y no hablar con nadie Prefiero dormir y no volver a despertar nunca jajaja	ahora me siento tan agotado y deprimido no es divertido solo quiero aislarme y no hablar con nadie prefiero dormir y no volver a despertar nunca jajaja	Ahora__(ADV), me__(PRON)(Case=Dat|Number=Sing|Person=1|PrepCase=Npr|PronType=Prs), siento__(VERB)(Mood=Ind|Number=Sing|Person=1|Tense=Pres|VerbForm=Fin), tan__(ADV), agotado__(ADJ)(Gender=Masc|Number=Sing|VerbForm=Part), y__(CCONJ), deprimido__(ADJ)(Gender=Masc|Number=Sing|VerbForm=Part), No__(ADV)(Polarity=Neg), es__(AUX)(Mood=Ind|Number=Sing|Person=3|Tense=Pres|VerbForm=Fin), divertido__(ADJ)(G…
Hay días en los que paso por un estado depresivo acerca de cómo van las cosas y tengo que preguntar cuál es el punto. Nunca me he comprometido a pintar para concursos o encargos y en este momento ni siquiera tengo un ejército completamente pintado de nada.	depressed	es	train	Hay días en los que paso por un estado depresivo acerca de cómo van las cosas y tengo que preguntar cuál es el punto Nunca me he comprometido a pintar para concursos o encargos y en este momento ni siquiera tengo un ejército completamente pintado de nada	hay días en los que paso por un estado depresivo acerca de cómo van las cosas y tengo que preguntar cuál es el punto nunca me he comprometido a pintar para concursos o encargos y en este momento ni siquiera tengo un ejército completamente pintado de nada	Hay__(AUX)(Mood=Ind|Number=Sing|Person=3|Tense=Pres|VerbForm=Fin), días__(NOUN)(Gender=Masc|Number=Plur), en__(ADP), los__(DET)(Definite=Def|Gender=Masc|Number=Plur|PronType=Art), que__(PRON)(PronType=Int,Rel), paso__(VERB)(Mood=Ind|Number=Sing|Person=1|Tense=Pres|VerbForm=Fin), por__(ADP), un__(DET)(Definite=Ind|Gender=Masc|Number=Sing|PronType=Art), estado__(NOUN)(Gender=Masc|Number=Sing), depr…
Aburrido... un poco deprimido. También Facebook apesta. Estoy orgulloso de las raíces de mi familia, pero Facebook ha demostrado que se han convertido en idiotas xenófobos e ignorantes... Siempre he sido yo... luchando por lo que creo que es lo correcto. ,.!..	depressed	es	train	Aburrido un poco deprimido También Facebók apesta Estoy orgulloso de las raíces de mi familia, pero Facebók ha demostrado que se han convertido en idiotas xenófobos e ignorantes Siempre he sido yo luchando por lo que creo que es lo correcto ,!	aburrido un poco deprimido también facebók apesta estoy orgulloso de las raíces de mi familia, pero facebók ha demostrado que se han convertido en idiotas xenófobos e ignorantes siempre he sido yo luchando por lo que creo que es lo correcto ,!	Aburrido__(ADJ)(Gender=Masc|Number=Sing|VerbForm=Part), un__(DET)(Definite=Ind|Gender=Masc|Number=Sing|PronType=Art), poco__(ADV), deprimido__(ADJ)(Gender=Masc|Number=Sing|VerbForm=Part), También__(ADV), Facebók__(PROPN), apesta__(VERB)(Mood=Ind|Number=Sing|Person=3|Tense=Pres|VerbForm=Fin), Estoy__(AUX)(Mood=Ind|Number=Sing|Person=1|Tense=Pres|VerbForm=Fin), orgulloso__(ADJ)(Gender=Masc|Number=S…	PER(Facebók), PER(Facebók)
1. El término "país de mierda" se refiere a economías deprimidas, malas condiciones de vida y corrupción gubernamental. No la gente morena que vive allí. 2. ¿Por qué sería racista cuestionar el lugar de nacimiento de Barack Obama? Su padre era de Kenia, no de Pittsburgh.	depressed	es	val	[NUMERO] El término país de mierda se refiere a economías deprimidas, malas condiciones de vida y corrupción gubernamental No la gente morena que vive allí [NUMERO] ¿Por qué sería racista cuestionar el lugar de nacimiento de Barack Obama? Su padre era de Kenia, no de Pittsburgh	[numero] el término país de mierda se refiere a economías deprimidas, malas condiciones de vida y corrupción gubernamental no la gente morena que vive allí [numero] ¿por qué sería racista cuestionar el lugar de nacimiento de barack obama? su padre era de kenia, no de pittsburgh	[NUMERO__(NOUN)(Gender=Masc|Number=Sing), ]__(PUNCT)(PunctType=Peri), El__(DET)(Definite=Def|Gender=Masc|Number=Sing|PronType=Art), término__(ADJ)(Gender=Masc|Number=Sing), país__(NOUN)(Gender=Masc|Number=Sing), de__(ADP), mierda__(NOUN)(Gender=Fem|Number=Sing), se__(PRON)(Case=Acc|Person=3|PrepCase=Npr|PronType=Prs|Reflex=Yes), refiere__(VERB)(Mood=Ind|Number=Sing|Person=3|Tense=Pres|VerbForm=Fi…	MISC([NUMERO), MISC([NUMERO), PER(Barack Obama), LOC(Kenia), LOC(Pittsburgh)
¡Mierda de verdad! Tener el Twitter de GDE suspendido en 27.3K seguidores me golpeó muy duro. Todo el trabajo duro y las incontables horas que he dedicado a crear esa página popular se han ido. Me deprimió discretamente hasta el punto que dije a la mierda y quería dejarlo. 💔	depressed	es	train	¡Mierda de verdad! Tener el Twitter de GDE suspendido en [NUMERO]3K seguidores me golpeó muy duro Todo el trabajo duro y las incontables horas que he dedicado a crear esa página popular se han ido Me deprimió discretamente hasta el punto que dije a la mierda y quería dejarlo	¡mierda de verdad! tener el twitter de gde suspendido en [numero]3k seguidores me golpeó muy duro todo el trabajo duro y las incontables horas que he dedicado a crear esa página popular se han ido me deprimió discretamente hasta el punto que dije a la mierda y quería dejarlo	¡__(PUNCT)(PunctSide=Ini|PunctType=Excl), Mierda__(INTJ), de__(ADP), verdad__(NOUN), !__(PUNCT)(PunctSide=Fin|PunctType=Excl), Tener__(VERB)(VerbForm=Inf), el__(DET)(Definite=Def|Gender=Masc|Number=Sing|PronType=Art), Twitter__(PROPN), de__(ADP), GDE__(PROPN), suspendido__(ADJ)(Gender=Masc|Number=Sing|VerbForm=Part), en__(ADP), [NUMERO]3K__(DET)(Gender=Masc|Number=Plur|PronType=Art), seguidores__…	MISC(Mierda de verdad!), MISC(Twitter de GDE)
Estoy tan deprimido... estaba haciendo los cálculos y cuánto dinero me queda después de pagar mis cuentas... y es como ¿adónde va todo? Lmao. Necesito dejar de salir a comer, beber todos los fines de semana y comprar ropa nueva cada vez que voy a hacer algo de lo anterior 😂	depressed	es	train	Estoy tan deprimido estaba haciendo los cálculos y cuánto dinero me queda después de pagar mis cuentas y es como ¿adónde va todo? Lmao Necesito dejar de salir a comer, beber todos los fines de semana y comprar ropa nueva cada vez que voy a hacer algo de lo anterior	estoy tan deprimido estaba haciendo los cálculos y cuánto dinero me queda después de pagar mis cuentas y es como ¿adónde va todo? lmao necesito dejar de salir a comer, beber todos los fines de semana y comprar ropa nueva cada vez que voy a hacer algo de lo anterior	Estoy__(AUX)(Mood=Ind|Number=Sing|Person=1|Tense=Pres|VerbForm=Fin), tan__(ADV), deprimido__(ADJ)(Gender=Masc|Number=Sing|VerbForm=Part), estaba__(AUX)(Mood=Ind|Number=Sing|Person=3|Tense=Imp|VerbForm=Fin), haciendo__(VERB)(VerbForm=Ger), los__(DET)(Definite=Def|Gender=Masc|Number=Plur|PronType=Art), cálculos__(NOUN)(Gender=Masc|Number=Plur), y__(CCONJ), cuánto__(DET)(Gender=Masc|NumType=Card|Num…	, PER(Lmao)
Las únicas cosas en las que sobresale #TrumptheRacist es en la creación de comunidades que se derrumban, la caída de los niveles de vida, vidas deprimidas, racismo disfrazado de ansiedad económica y una violencia perpetua y profunda contra las personas morenas que es tan sistémica que se ha vuelto industrial #ImpeachTrumpAndPence	depressed	es	val	Las únicas cosas en las que sobresale #[HASHTAG]_TrumptheRacist es en la creación de comunidades que se derrumban, la caída de los niveles de vida, vidas deprimidas, racismo disfrazado de ansiedad económica y una violencia perpetua y profunda contra las personas morenas que es tan sistémica que se ha vuelto industrial #[HASHTAG]_ImpeachTrumpAndPence	las únicas cosas en las que sobresale #[hashtag]_trumptheracist es en la creación de comunidades que se derrumban, la caída de los niveles de vida, vidas deprimidas, racismo disfrazado de ansiedad económica y una violencia perpetua y profunda contra las personas morenas que es tan sistémica que se ha vuelto industrial #[hashtag]_impeachtrumpandpence	Las__(DET)(Definite=Def|Gender=Fem|Number=Plur|PronType=Art), únicas__(ADJ)(Gender=Fem|Number=Plur), cosas__(NOUN)(Gender=Fem|Number=Plur), en__(ADP), las__(DET)(Definite=Def|Gender=Fem|Number=Plur|PronType=Art), que__(PRON)(PronType=Int,Rel), sobresale__(VERB)(Mood=Ind|Number=Sing|Person=3|Tense=Pres|VerbForm=Fin), #__(NOUN)(Number=Sing), [HASHTAG__(NOUN)(Number=Sing), ]__(PUNCT)(PunctType=Peri)…	MISC([HASHTAG), MISC(_TrumptheRacist), MISC([HASHTAG)
La perezosa luna amarilla viene esta noche Brillando a través de los árboles Los grillos están cantando y los relámpagos Están flotando en la brisa Bebé, prepárate	depressed	es	train	La perezosa luna amarilla viene esta noche Brillando a través de los árboles Los grillos están cantando y los relámpagos Están flotando en la brisa Bebé, prepárate	la perezosa luna amarilla viene esta noche brillando a través de los árboles los grillos están cantando y los relámpagos están flotando en la brisa bebé, prepárate	La__(DET)(Definite=Def|Gender=Fem|Number=Sing|PronType=Art), perezosa__(ADJ)(Gender=Fem|Number=Sing), luna__(NOUN)(Gender=Fem|Number=Sing), amarilla__(ADJ)(Gender=Fem|Number=Sing), viene__(VERB)(Mood=Ind|Number=Sing|Person=3|Tense=Pres|VerbForm=Fin), esta__(DET)(Gender=Fem|Number=Sing|PronType=Dem), noche__(NOUN)(Gender=Fem|Number=Sing), Brillando__(VERB)(VerbForm=Ger), a__(ADP), través__(NOUN), …	MISC(Bebé)
son todos americanos deprimidos y cachondos! me preocupa que hayas visto felicidad 1998 hace una hora y todavía no puedo borrar esa escena de philip pegando una postal en la pared usando su maldita c*m de mi cabeza	depressed	es	train	son todos americanos deprimidos y cachondos! me preocupa que hayas visto felicidad [NUMERO] hace una hora y todavía no puedo borrar esa escena de philip pegando una postal en la pared usando su maldita c*m de mi cabeza	son todos americanos deprimidos y cachondos! me preocupa que hayas visto felicidad [numero] hace una hora y todavía no puedo borrar esa escena de philip pegando una postal en la pared usando su maldita c*m de mi cabeza	son__(AUX)(Mood=Ind|Number=Plur|Person=3|Tense=Pres|VerbForm=Fin), todos__(DET)(Gender=Masc|Number=Plur|PronType=Tot), americanos__(NOUN)(Gender=Masc|Number=Plur), deprimidos__(ADJ)(Gender=Masc|Number=Plur|VerbForm=Part), y__(CCONJ), cachondos__(ADJ)(Gender=Masc|Number=Plur), !__(PUNCT)(PunctSide=Fin|PunctType=Excl), me__(PRON)(Case=Dat|Number=Sing|Person=1|PrepCase=Npr|PronType=Prs), preocupa__(…
Me tomó un tiempo decidirme por Hiddleston, puede ser suave, encantador, deprimido, malhumorado, quejumbroso y enojado. Golpea bien todos los estados de ánimo y creo que tiene la forma correcta de llevarlo a cabo.	depressed	es	test	Me tomó un tiempo decidirme por Hiddleston, puede ser suave, encantador, deprimido, malhumorado, quejumbroso y enojado Golpea bien todos los estados de ánimo y creo que tiene la forma correcta de llevarlo a cabo	me tomó un tiempo decidirme por hiddleston, puede ser suave, encantador, deprimido, malhumorado, quejumbroso y enojado golpea bien todos los estados de ánimo y creo que tiene la forma correcta de llevarlo a cabo	Me__(PRON)(Case=Dat|Number=Sing|Person=1|PrepCase=Npr|PronType=Prs), tomó__(VERB)(Mood=Ind|Number=Sing|Person=3|Tense=Past|VerbForm=Fin), un__(DET)(Definite=Ind|Gender=Masc|Number=Sing|PronType=Art), tiempo__(NOUN)(Gender=Masc|Number=Sing), decidir__(VERB)(VerbForm=Inf), me__(PRON)(Case=Acc|Number=Sing|Person=1|PrepCase=Npr|PronType=Prs), por__(ADP), Hiddleston__(PROPN), ,__(PUNCT)(PunctType=Comm…	PER(Hiddleston)
Ir a la cama como un ser humano normal, disfrutar jugando hasta las 10 de la mañana. Te intimidan los jugadores deprimidos de la escuela.	depressed	es	train	Ir a la cama como un ser humano normal, disfrutar jugando hasta las [NUMERO] de la mañana Te intimidan los jugadores deprimidos de la escuela	ir a la cama como un ser humano normal, disfrutar jugando hasta las [numero] de la mañana te intimidan los jugadores deprimidos de la escuela	Ir__(VERB)(VerbForm=Inf), a__(ADP), la__(DET)(Definite=Def|Gender=Fem|Number=Sing|PronType=Art), cama__(NOUN)(Gender=Fem|Number=Sing), como__(SCONJ), un__(DET)(Definite=Ind|Gender=Masc|Number=Sing|PronType=Art), ser__(NOUN)(Gender=Masc|Number=Sing), humano__(ADJ)(Gender=Masc|Number=Sing), normal__(ADJ)(Number=Sing), ,__(PUNCT)(PunctType=Comm), disfrutar__(VERB)(VerbForm=Inf), jugando__(VERB)(Verb…	MISC([NUMERO)
¿Deprimido? Retire parte de su globo ocular. Tiene sentido. Estarás demasiado dolorido y conmocionado por tu nueva discapacidad de por vida como para tener la depresión como el problema más grande.	depressed	es	test	¿Deprimido? Retire parte de su globo ocular Tiene sentido Estarás demasiado dolorido y conmocionado por tu nueva discapacidad de por vida como para tener la depresión como el problema más grande	¿deprimido? retire parte de su globo ocular tiene sentido estarás demasiado dolorido y conmocionado por tu nueva discapacidad de por vida como para tener la depresión como el problema más grande	¿__(PUNCT)(PunctSide=Ini|PunctType=Qest), Deprimido__(ADJ)(Gender=Masc|Number=Sing|VerbForm=Part), ?__(PUNCT)(PunctSide=Fin|PunctType=Qest), Retire__(VERB)(Mood=Sub|Number=Sing|Person=3|Tense=Pres|VerbForm=Fin), parte__(NOUN)(Gender=Fem|Number=Sing), de__(ADP), su__(DET)(Number=Sing|Person=3|Poss=Yes|PronType=Prs), globo__(NOUN)(Gender=Masc|Number=Sing), ocular__(ADJ)(Number=Sing), Tiene__(VERB)(…	,
No sé por qué estoy derramando mi corazón así en Twitter de todos los lugares. Realmente no me hará ningún bien. Aún así, haré todo lo posible para ayudar a aquellos que también están luchando. #depressionanxietyandme #deprimido #MJFam	depressed	es	train	No sé por qué estoy derramando mi corazón así en Twitter de todos los lugares Realmente no me hará ningún bien Aún así, haré todo lo posible para ayudar a aquellos que también están luchando #[HASHTAG]_depressionanxietyandme #[HASHTAG]_deprimido #[HASHTAG]_MJFam	no sé por qué estoy derramando mi corazón así en twitter de todos los lugares realmente no me hará ningún bien aún así, haré todo lo posible para ayudar a aquellos que también están luchando #[hashtag]_depressionanxietyandme #[hashtag]_deprimido #[hashtag]_mjfam	No__(ADV)(Polarity=Neg), sé__(VERB)(Mood=Ind|Number=Sing|Person=1|Tense=Pres|VerbForm=Fin), por__(ADP), qué__(PRON)(Number=Sing|PronType=Int,Rel), estoy__(AUX)(Mood=Ind|Number=Sing|Person=1|Tense=Pres|VerbForm=Fin), derramando__(VERB)(VerbForm=Ger), mi__(DET)(Number=Sing|Number[psor]=Sing|Person=1|Poss=Yes|PronType=Prs), corazón__(NOUN)(Gender=Masc|Number=Sing), así__(ADV), en__(ADP), Twitter__(P…	MISC(Twitter), MISC([HASHTAG)
Odio estar en la cama cuando el sol todavía está alto... ¡Las horas de inicio a las 4 a. m. apestan! Es mejor decir adiós al verano... oh, espera, eso ya no importa😢 — sintiéndome deprimido	depressed	es	test	Odio estar en la cama cuando el sol todavía está alto ¡Las horas de inicio a las [NUMERO] a m apestan! Es mejor decir adiós al verano oh, espera, eso ya no importa sintiéndome deprimido	odio estar en la cama cuando el sol todavía está alto ¡las horas de inicio a las [numero] a m apestan! es mejor decir adiós al verano oh, espera, eso ya no importa sintiéndome deprimido	Odio__(VERB)(Mood=Ind|Number=Sing|Person=1|Tense=Pres|VerbForm=Fin), estar__(VERB)(VerbForm=Inf), en__(ADP), la__(DET)(Definite=Def|Gender=Fem|Number=Sing|PronType=Art), cama__(NOUN)(Gender=Fem|Number=Sing), cuando__(SCONJ), el__(DET)(Definite=Def|Gender=Masc|Number=Sing|PronType=Art), sol__(NOUN)(Gender=Masc|Number=Sing), todavía__(ADV), está__(AUX)(Mood=Ind|Number=Sing|Person=3|Tense=Pres|VerbF…	MISC([NUMERO),
estoy preguntando genuinamente si alguien tiene gusto. consejos sobre cómo no estar siempre masivamente destructivamente deprimido por el estado del mundo. Vivimos en una sociedad	depressed	es	val	estoy preguntando genuinamente si alguien tiene gusto consejos sobre cómo no estar siempre masivamente destructivamente deprimido por el estado del mundo Vivimos en una sociedad	estoy preguntando genuinamente si alguien tiene gusto consejos sobre cómo no estar siempre masivamente destructivamente deprimido por el estado del mundo vivimos en una sociedad	estoy__(AUX)(Mood=Ind|Number=Sing|Person=1|Tense=Pres|VerbForm=Fin), preguntando__(VERB)(VerbForm=Ger), genuinamente__(ADV), si__(SCONJ), alguien__(PRON)(Number=Sing|PronType=Ind), tiene__(VERB)(Mood=Ind|Number=Sing|Person=3|Tense=Pres|VerbForm=Fin), gusto__(NOUN)(Gender=Masc|Number=Sing), consejos__(NOUN)(Gender=Masc|Number=Plur), sobre__(ADP), cómo__(PRON)(PronType=Ind), no__(ADV)(Polarity=Neg)…
Así que estoy volviendo a ver Utena, por primera vez desde que lo vi cuando tenía como 15 o 16 años, y, aunque me estoy divirtiendo mucho con él, es discreto y me da sentimientos tristes porque estaba deprimido como f ** k cuando lo vi por primera vez	depressed	es	train	Así que estoy volviendo a ver Utena, por primera vez desde que lo vi cuando tenía como [NUMERO] o [NUMERO] años, y, aunque me estoy divirtiendo mucho con él, es discreto y me da sentimientos tristes porque estaba deprimido como f ** que cuando lo vi por primera vez	así que estoy volviendo a ver utena, por primera vez desde que lo vi cuando tenía como [numero] o [numero] años, y, aunque me estoy divirtiendo mucho con él, es discreto y me da sentimientos tristes porque estaba deprimido como f ** que cuando lo vi por primera vez	Así__(ADV), que__(SCONJ), estoy__(AUX)(Mood=Ind|Number=Sing|Person=1|Tense=Pres|VerbForm=Fin), volviendo__(VERB)(VerbForm=Ger), a__(ADP), ver__(VERB)(VerbForm=Inf), Utena__(PROPN), ,__(PUNCT)(PunctType=Comm), por__(ADP), primera__(ADJ)(Gender=Fem|NumType=Ord|Number=Sing), vez__(NOUN)(Gender=Fem|Number=Sing), desde__(ADP), que__(SCONJ), lo__(PRON)(Case=Acc|Gender=Masc|Number=Sing|Person=3|PrepCase…	LOC(Utena), MISC([NUMERO), MISC([NUMERO)
Puedo parecer tranquilo, pero en realidad no estoy bien. Estoy deprimido otra vez y no puedo hacer nada al respecto. Estoy muy frustrado.	depressed	es	train	Puedo parecer tranquilo, pero en realidad no estoy bien Estoy deprimido otra vez y no puedo hacer nada al respecto Estoy muy frustrado	puedo parecer tranquilo, pero en realidad no estoy bien estoy deprimido otra vez y no puedo hacer nada al respecto estoy muy frustrado	Puedo__(AUX)(Mood=Ind|Number=Sing|Person=1|Tense=Pres|VerbForm=Fin), parecer__(VERB)(VerbForm=Inf), tranquilo__(ADJ)(Gender=Masc|Number=Sing), ,__(PUNCT)(PunctType=Comm), pero__(CCONJ), en__(ADP), realidad__(NOUN), no__(ADV)(Polarity=Neg), estoy__(AUX)(Mood=Ind|Number=Sing|Person=1|Tense=Pres|VerbForm=Fin), bien__(ADV), Estoy__(AUX)(Mood=Ind|Number=Sing|Person=1|Tense=Pres|VerbForm=Fin), deprimid…
Aprecio los esfuerzos que mi hermana está haciendo para que me sienta incluido en el viaje familiar a Disney en el que no estoy. Definitivamente todavía deprimido lol pero agradecido	depressed	es	train	Aprecio los esfuerzos que mi hermana está haciendo para que me sienta incluido en el viaje familiar a Disney en el que no estoy Definitivamente todavía deprimido lol pero agradecido	aprecio los esfuerzos que mi hermana está haciendo para que me sienta incluido en el viaje familiar a disney en el que no estoy definitivamente todavía deprimido lol pero agradecido	Aprecio__(VERB)(Mood=Ind|Number=Sing|Person=1|Tense=Pres|VerbForm=Fin), los__(DET)(Definite=Def|Gender=Masc|Number=Plur|PronType=Art), esfuerzos__(NOUN)(Gender=Masc|Number=Plur), que__(PRON)(PronType=Int,Rel), mi__(DET)(Number=Sing|Number[psor]=Sing|Person=1|Poss=Yes|PronType=Prs), hermana__(NOUN)(Gender=Fem|Number=Sing), está__(AUX)(Mood=Ind|Number=Sing|Person=3|Tense=Pres|VerbForm=Fin), haciend…	LOC(Disney)
Estoy tan jodidamente deprimido, ¿qué hice realmente para merecer que me pusieran en esta posición? Ya no sé qué hacer.	depressed	es	test	Estoy tan jodidamente deprimido, ¿qué hice realmente para merecer que me pusieran en esta posición? Ya no sé qué hacer	estoy tan jodidamente deprimido, ¿qué hice realmente para merecer que me pusieran en esta posición? ya no sé qué hacer	Estoy__(AUX)(Mood=Ind|Number=Sing|Person=1|Tense=Pres|VerbForm=Fin), tan__(ADV), jodidamente__(ADV), deprimido__(ADJ)(Gender=Masc|Number=Sing|VerbForm=Part), ,__(PUNCT)(PunctType=Comm), ¿__(PUNCT)(PunctSide=Ini|PunctType=Qest), qué__(PRON)(Number=Sing|PronType=Int,Rel), hice__(VERB)(Mood=Ind|Number=Sing|Person=1|Tense=Past|VerbForm=Fin), realmente__(ADV), para__(ADP), merecer__(VERB)(VerbForm=Inf…	,
Escuchar canciones y reírme de algunas empresas: 3/3 Me concentro en mi tonto trabajo de crear 100s de 1000s de puestos de trabajo para EE. UU. y el mundo. ¿Cuándo debo aumentar el precio bi a continuación? Más precio significa más puestos de trabajo. 😀 Ahora, algunas empresas se sentirán deprimidas al respecto. 😀😀😀😀	depressed	es	train	Escuchar canciones y reírme de algunas empresas: [NUMERO]/[NUMERO] Me concentro en mi tonto trabajo de crear 100s de 10s de puestos de trabajo para É Ú y el mundo ¿Cuándo debo aumentar el precio bi a continuación? Más precio significa más puestos de trabajo Ahora, algunas empresas se sentirán deprimidas al respecto	escuchar canciones y reírme de algunas empresas: [numero]/[numero] me concentro en mi tonto trabajo de crear 100s de 10s de puestos de trabajo para é ú y el mundo ¿cuándo debo aumentar el precio bi a continuación? más precio significa más puestos de trabajo ahora, algunas empresas se sentirán deprimidas al respecto	Escuchar__(VERB)(VerbForm=Inf), canciones__(NOUN)(Gender=Fem|Number=Plur), y__(CCONJ), reír__(VERB)(VerbForm=Inf), me__(PRON)(Case=Acc|Number=Sing|Person=1|PrepCase=Npr|PronType=Prs), de__(ADP), algunas__(DET)(Gender=Fem|Number=Plur|PronType=Ind), empresas__(NOUN)(Gender=Fem|Number=Plur), :__(PUNCT)(PunctType=Colo), [NUMERO]/[NUMERO__(NOUN)(Gender=Fem|Number=Sing), ]__(PUNCT)(PunctType=Peri), Me_…	, MISC(É Ú),
Apuesto a que no ganaré, pero lo intentaré. Estaba literalmente moliendo todos los días pero no lo lograba. Me deprimí tanto que comencé a dejar de jugar Fortnite, pero luego comencé a ver jugar a los jugadores de kungarna y me motivé para volver a jugar. Me sentiría muy honrado de poder ir a Nueva York.	depressed	es	train	Apuesto a que no ganaré, pero lo intentaré Estaba literalmente moliendo todos los días pero no lo lograba Me deprimí tanto que comencé a dejar de jugar Fortnite, pero luego comencé a ver jugar a los jugadores de kungarna y me motivé para volver a jugar Me sentiría muy honrado de poder ir a Nueva York	apuesto a que no ganaré, pero lo intentaré estaba literalmente moliendo todos los días pero no lo lograba me deprimí tanto que comencé a dejar de jugar fortnite, pero luego comencé a ver jugar a los jugadores de kungarna y me motivé para volver a jugar me sentiría muy honrado de poder ir a nueva york	Apuesto__(VERB)(Mood=Ind|Number=Sing|Person=1|Tense=Pres|VerbForm=Fin), a__(ADP), que__(SCONJ), no__(ADV)(Polarity=Neg), ganaré__(VERB)(Mood=Ind|Number=Sing|Person=1|Tense=Fut|VerbForm=Fin), ,__(PUNCT)(PunctType=Comm), pero__(CCONJ), lo__(PRON)(Case=Acc|Gender=Masc|Number=Sing|Person=3|PrepCase=Npr|PronType=Prs), intentaré__(VERB)(Mood=Ind|Number=Sing|Person=1|Tense=Fut|VerbForm=Fin), Estaba__(AU…	PER(Fortnite), LOC(Nueva York)
Solomon, no estoy deprimido. Vi una declaración objetivamente incorrecta, respondí explicando por qué estaba mal, porque las personas pueden controlarse a sí mismas, y tu amigo me atacó porque sintió la necesidad de compensar en exceso por su vida y tratar de derribarme. Expuse su fragilidad.	depressed	es	train	Solomon, no estoy deprimido Vi una declaración objetivamente incorrecta, respondí explicando por qué estaba mal, porque las personas pueden controlarse a sí mismas, y tu amigo me atacó porque sintió la necesidad de compensar en exceso por su vida y tratar de derribarme Expuse su fragilidad	solomon, no estoy deprimido vi una declaración objetivamente incorrecta, respondí explicando por qué estaba mal, porque las personas pueden controlarse a sí mismas, y tu amigo me atacó porque sintió la necesidad de compensar en exceso por su vida y tratar de derribarme expuse su fragilidad	Solomon__(PROPN), ,__(PUNCT)(PunctType=Comm), no__(ADV)(Polarity=Neg), estoy__(AUX)(Mood=Ind|Number=Sing|Person=1|Tense=Pres|VerbForm=Fin), deprimido__(ADJ)(Gender=Masc|Number=Sing|VerbForm=Part), Vi__(PROPN), una__(DET)(Definite=Ind|Gender=Fem|Number=Sing|PronType=Art), declaración__(NOUN)(Gender=Fem|Number=Sing), objetivamente__(ADV), incorrecta__(ADJ)(Gender=Fem|Number=Sing), ,__(PUNCT)(PunctT…	PER(Solomon)
hay un problema más grande en este fandom en el que la gente piensa que solo porque conoces a taylor tu vida se convierte en felicidad✨ y siempre debes ser feliz😻 como no, estoy deprimido	depressed	es	test	hay un problema más grande en este fandom en el que la gente piensa que solo porque conoces a taylor tu vida se convierte en felicidad y siempre debes ser feliz como no, estoy deprimido	hay un problema más grande en este fandom en el que la gente piensa que solo porque conoces a taylor tu vida se convierte en felicidad y siempre debes ser feliz como no, estoy deprimido	hay__(AUX)(Mood=Ind|Number=Sing|Person=3|Tense=Pres|VerbForm=Fin), un__(DET)(Definite=Ind|Gender=Masc|Number=Sing|PronType=Art), problema__(NOUN)(Gender=Masc|Number=Sing), más__(ADV)(Degree=Cmp), grande__(ADJ)(Number=Sing), en__(ADP), este__(DET)(Gender=Masc|Number=Sing|PronType=Dem), fandom__(NOUN)(Gender=Masc|Number=Sing), en__(ADP), el__(DET)(Definite=Def|Gender=Masc|Number=Sing|PronType=Art),…
// Pensando en crear una cuenta de oikawa, pero por alguna razón, entrar en este twitter me hace sentir muy deprimido.	depressed	es	train	// Pensando en crear una cuenta de oikawa, pero por alguna razón, entrar en este twitter me hace sentir muy deprimido	// pensando en crear una cuenta de oikawa, pero por alguna razón, entrar en este twitter me hace sentir muy deprimido	//__(SYM), Pensando__(VERB)(VerbForm=Ger), en__(ADP), crear__(VERB)(VerbForm=Inf), una__(DET)(Definite=Ind|Gender=Fem|Number=Sing|PronType=Art), cuenta__(NOUN)(Gender=Fem|Number=Sing), de__(ADP), oikawa__(NOUN)(Gender=Fem|Number=Sing), ,__(PUNCT)(PunctType=Comm), pero__(CCONJ), por__(ADP), alguna__(DET)(Gender=Fem|Number=Sing|PronType=Ind), razón__(NOUN)(Gender=Fem|Number=Sing), ,__(PUNCT)(PunctT…
Habiendo pasado por una experiencia similar en un trabajo anterior, te escucho mucho en esto. Los problemas constantes y las múltiples quejas presentadas contra mi jefe no sirvieron de nada y usé todos mis días de enfermedad por estar demasiado deprimido para ir a trabajar. Los entornos de trabajo abusivos son un problema grave que no se aborda	depressed	es	test	Habiendo pasado por una experiencia similar en un trabajo anterior, te escucho mucho en esto Los problemas constantes y las múltiples quejas presentadas contra mi jefe no sirvieron de nada y usé todos mis días de enfermedad por estar demasiado deprimido para ir a trabajar Los entornos de trabajo abusivos son un problema grave que no se aborda	habiendo pasado por una experiencia similar en un trabajo anterior, te escucho mucho en esto los problemas constantes y las múltiples quejas presentadas contra mi jefe no sirvieron de nada y usé todos mis días de enfermedad por estar demasiado deprimido para ir a trabajar los entornos de trabajo abusivos son un problema grave que no se aborda	Habiendo__(AUX)(VerbForm=Ger), pasado__(VERB)(Gender=Masc|Number=Sing|Tense=Past|VerbForm=Part), por__(ADP), una__(DET)(Definite=Ind|Gender=Fem|Number=Sing|PronType=Art), experiencia__(NOUN)(Gender=Fem|Number=Sing), similar__(ADJ)(Number=Sing), en__(ADP), un__(DET)(Definite=Ind|Gender=Masc|Number=Sing|PronType=Art), trabajo__(NOUN)(Gender=Masc|Number=Sing), anterior__(ADJ)(Number=Sing), ,__(PUNCT…
"¡Manténte feliz!" dice el deprimido, “¡no! ¡No cortes!” dice el impuro, “¡seamos amigos para siempre!” dijo el muerto.	depressed	es	train	¡Manténte feliz! dice el deprimido, ¡no! ¡No cortes! dice el impuro, ¡seamos amigos para siempre! dijo el muerto	¡manténte feliz! dice el deprimido, ¡no! ¡no cortes! dice el impuro, ¡seamos amigos para siempre! dijo el muerto	¡__(PUNCT)(PunctSide=Ini|PunctType=Excl), Manténte__(VERB)(Mood=Ind|Number=Sing|Person=2|Tense=Pres|VerbForm=Fin), feliz__(ADJ)(Number=Sing), !__(PUNCT)(PunctSide=Fin|PunctType=Excl), dice__(VERB)(Mood=Ind|Number=Sing|Person=3|Tense=Pres|VerbForm=Fin), el__(DET)(Definite=Def|Gender=Masc|Number=Sing|PronType=Art), deprimido__(ADJ)(Gender=Masc|Number=Sing|VerbForm=Part), ,__(PUNCT)(PunctType=Comm),…
Escuchar canciones y reírme de algunas empresas: 2/3 ...de declaraciones de diablillos) y presentarme estratégicamente esos textos manipulados en las redes sociales para deprimirme. 😀 ¿Qué puedo hacer? Soy un tipo tan pequeño. 😀😀😀😀	depressed	es	train	Escuchar canciones y reírme de algunas empresas: [NUMERO]/[NUMERO] de declaraciones de diablillos y presentarme estratégicamente esos textos manipulados en las redes sociales para deprimirme ¿Qué puedo hacer? Soy un tipo tan pequeño	escuchar canciones y reírme de algunas empresas: [numero]/[numero] de declaraciones de diablillos y presentarme estratégicamente esos textos manipulados en las redes sociales para deprimirme ¿qué puedo hacer? soy un tipo tan pequeño	Escuchar__(VERB)(VerbForm=Inf), canciones__(NOUN)(Gender=Fem|Number=Plur), y__(CCONJ), reír__(VERB)(VerbForm=Inf), me__(PRON)(Case=Acc|Number=Sing|Person=1|PrepCase=Npr|PronType=Prs), de__(ADP), algunas__(DET)(Gender=Fem|Number=Plur|PronType=Ind), empresas__(NOUN)(Gender=Fem|Number=Plur), :__(PUNCT)(PunctType=Colo), [NUMERO]/[NUMERO__(NOUN)(Gender=Masc|Number=Sing), ]__(PUNCT)(PunctType=Quot), de…	,
Lo entiendo, estás ahí abajo y pareces deprimido... pero tratar de atraer a la gente de la misma manera con toda esa actitud, sí, nunca te llevará a ninguna parte.	depressed	es	val	Lo entiendo, estás ahí abajo y pareces deprimido pero tratar de atraer a la gente de la misma manera con toda esa actitud, sí, nunca te llevará a ninguna parte	lo entiendo, estás ahí abajo y pareces deprimido pero tratar de atraer a la gente de la misma manera con toda esa actitud, sí, nunca te llevará a ninguna parte	Lo__(PRON)(Case=Acc|Gender=Masc|Number=Sing|Person=3|PrepCase=Npr|PronType=Prs), entiendo__(VERB)(Mood=Ind|Number=Sing|Person=1|Tense=Pres|VerbForm=Fin), ,__(PUNCT)(PunctType=Comm), estás__(VERB)(Mood=Ind|Number=Sing|Person=2|Tense=Pres|VerbForm=Fin), ahí__(ADV), abajo__(ADV), y__(CCONJ), pareces__(VERB)(Mood=Ind|Number=Sing|Person=2|Tense=Pres|VerbForm=Fin), deprimido__(ADJ)(Gender=Masc|Number=S…
Un buen próximo paso sería despedir a todos los empleados restantes y disolver la organización. Su cruzada de décadas basada en la eugenesia para deprimir las tasas de natalidad de las minorías es repugnante.	depressed	es	test	Un buen próximo paso sería despedir a todos los empleados restantes y disolver la organización Su cruzada de décadas basada en la eugenesia para deprimir las tasas de natalidad de las minorías es repugnante	un buen próximo paso sería despedir a todos los empleados restantes y disolver la organización su cruzada de décadas basada en la eugenesia para deprimir las tasas de natalidad de las minorías es repugnante	Un__(DET)(Definite=Ind|Gender=Masc|Number=Sing|PronType=Art), buen__(ADJ)(Gender=Masc|Number=Sing), próximo__(ADJ)(Gender=Masc|Number=Sing), paso__(NOUN)(Gender=Masc|Number=Sing), sería__(AUX)(Mood=Cnd|Number=Sing|Person=3|VerbForm=Fin), despedir__(VERB)(VerbForm=Inf), a__(ADP), todos__(DET)(Gender=Masc|Number=Plur|PronType=Tot), los__(DET)(Definite=Def|Gender=Masc|Number=Plur|PronType=Art), empl…
No puedo pasar el rato en los canales de fan fiction de los servidores de discordia porque termino increíblemente deprimido por no poder escribir lmao	depressed	es	train	No puedo pasar el rato en los canales de fan fiction de los servidores de discordia porque termino increíblemente deprimido por no poder escribir lmao	no puedo pasar el rato en los canales de fan fiction de los servidores de discordia porque termino increíblemente deprimido por no poder escribir lmao	No__(ADV)(Polarity=Neg), puedo__(AUX)(Mood=Ind|Number=Sing|Person=1|Tense=Pres|VerbForm=Fin), pasar__(VERB)(VerbForm=Inf), el__(DET)(Definite=Def|Gender=Masc|Number=Sing|PronType=Art), rato__(NOUN)(Gender=Masc|Number=Sing), en__(ADP), los__(DET)(Definite=Def|Gender=Masc|Number=Plur|PronType=Art), canales__(NOUN)(Gender=Masc|Number=Plur), de__(ADP), fan__(NOUN)(Gender=Masc|Number=Sing), fiction__(…
.Lidia con tus emociones y deja de jugar la carta "Estoy tan deprimida que mi vida apesta" Jaclyn es patético. Honestamente. Vives una vida de privilegios. Sé agradecido. Seriamente.	depressed	es	train	Lidia con tus emociones y deja de jugar la carta Estoy tan deprimida que mi vida apesta Jaclyn es patético Honestamente Vives una vida de privilegios Sé agradecido Seriamente	lidia con tus emociones y deja de jugar la carta estoy tan deprimida que mi vida apesta jaclyn es patético honestamente vives una vida de privilegios sé agradecido seriamente	Lidia__(PROPN), con__(ADP), tus__(DET)(Number=Plur|Number[psor]=Sing|Person=1|Poss=Yes|PronType=Prs), emociones__(NOUN)(Gender=Fem|Number=Plur), y__(CCONJ), deja__(VERB)(Mood=Ind|Number=Sing|Person=3|Tense=Pres|VerbForm=Fin), de__(ADP), jugar__(VERB)(VerbForm=Inf), la__(DET)(Definite=Def|Gender=Fem|Number=Sing|PronType=Art), carta__(NOUN)(Gender=Fem|Number=Sing), Estoy__(AUX)(Mood=Ind|Number=Sing…	PER(Lidia), PER(Jaclyn), PER(Vives)
@ErickADub ¿No te deprime que la base de fans de Smash sea tan crédula por creer filtraciones falsas?	depressed	es	val	¿No te deprime que la base de fans de Smash sea tan crédula por crér filtraciones falsas	¿no te deprime que la base de fans de smash sea tan crédula por crér filtraciones falsas	¿__(PUNCT)(PunctSide=Ini|PunctType=Qest), No__(ADV)(Polarity=Neg), te__(PRON)(Case=Dat|Number=Sing|Person=2|PrepCase=Npr|PronType=Prs), deprime__(VERB)(Mood=Ind|Number=Sing|Person=3|Tense=Pres|VerbForm=Fin), que__(SCONJ), la__(DET)(Definite=Def|Gender=Fem|Number=Sing|PronType=Art), base__(NOUN)(Number=Sing), de__(ADP), fans__(NOUN)(Gender=Masc|Number=Plur), de__(ADP), Smash__(PROPN), sea__(AUX)(M…	PER(Smash)
Querida, la depresión no es la emoción correcta que uno debería tener. Intentar otra vez. Cavar profundo. Te he visto mirar fijamente a los huracanes y más. Lo tienes. Muestra algo de ese sentido común. Veamos a ese tipo. ¿OK?	depressed	es	val	Querida, la depresión no es la emoción correcta que uno debería tener Intentar otra vez Cavar profundo Te he visto mirar fijamente a los huracanes y más Lo tienes Muestra algo de ese sentido común Veamos a ese tipo ¿OK	querida, la depresión no es la emoción correcta que uno debería tener intentar otra vez cavar profundo te he visto mirar fijamente a los huracanes y más lo tienes muestra algo de ese sentido común veamos a ese tipo ¿ok	Querida__(ADJ)(Gender=Fem|Number=Sing|VerbForm=Part), ,__(PUNCT)(PunctType=Comm), la__(DET)(Definite=Def|Gender=Fem|Number=Sing|PronType=Art), depresión__(NOUN)(Gender=Fem|Number=Sing), no__(ADV)(Polarity=Neg), es__(AUX)(Mood=Ind|Number=Sing|Person=3|Tense=Pres|VerbForm=Fin), la__(DET)(Definite=Def|Gender=Fem|Number=Sing|PronType=Art), emoción__(NOUN)(Gender=Fem|Number=Sing), correcta__(ADJ)(Gend…	PER(Cavar)
como si me estuviera quedando sin tiempo y si me quedo aquí más tiempo me voy a deprimir y sentir más y más ansioso	depressed	es	train	como si me estuviera quedando sin tiempo y si me quedo aquí más tiempo me voy a deprimir y sentir más y más ansioso	como si me estuviera quedando sin tiempo y si me quedo aquí más tiempo me voy a deprimir y sentir más y más ansioso	como__(SCONJ), si__(SCONJ), me__(PRON)(Case=Dat|Number=Sing|Person=1|PrepCase=Npr|PronType=Prs), estuviera__(AUX)(Mood=Sub|Number=Sing|Person=3|Tense=Imp|VerbForm=Fin), quedando__(VERB)(VerbForm=Ger), sin__(ADP), tiempo__(NOUN)(Gender=Masc|Number=Sing), y__(CCONJ), si__(SCONJ), me__(PRON)(Case=Dat|Number=Sing|Person=1|PrepCase=Npr|PronType=Prs), quedo__(VERB)(Mood=Ind|Number=Sing|Person=1|Tense=P…
Es como si quisieran a la gente en casa y deprimida. Empezando a estar de acuerdo con el punto anterior #POR QUÉ ?? El gobierno de la Fed se encamina a FORZAR A CUALQUIER GOBIERNO a estar permanentemente endeudado #PREGUNTA = ¿Es el desempleo juvenil parte de esa estrategia? = mmmmmmmm	depressed	es	train	Es como si quisieran a la gente en casa y deprimida Empezando a estar de acuerdo con el punto anterior #[HASHTAG]_POR QUÉ? El gobierno de la Fed se encamina a FORZAR A CUALQUIER GOBIERNO a estar permanentemente endeudado #[HASHTAG]_PREGUNTA = ¿Es el desempleo juvenil parte de esa estrategia? = m	es como si quisieran a la gente en casa y deprimida empezando a estar de acuerdo con el punto anterior #[hashtag]_por qué? el gobierno de la fed se encamina a forzar a cualquier gobierno a estar permanentemente endeudado #[hashtag]_pregunta = ¿es el desempleo juvenil parte de esa estrategia? = m	Es__(AUX)(Mood=Ind|Number=Sing|Person=3|Tense=Pres|VerbForm=Fin), como__(SCONJ), si__(SCONJ), quisieran__(VERB)(Mood=Sub|Number=Plur|Person=3|Tense=Imp|VerbForm=Fin), a__(ADP), la__(DET)(Definite=Def|Gender=Fem|Number=Sing|PronType=Art), gente__(NOUN)(Gender=Fem|Number=Sing), en__(ADP), casa__(NOUN)(Gender=Fem|Number=Sing), y__(CCONJ), deprimida__(ADJ)(Gender=Fem|Number=Sing|VerbForm=Part), Empez…	MISC([HASHTAG), , ORG(Fed), ORG(GOBIERNO)
Dios mío, estoy tan deprimido, jeje, mi personalidad está triste, ho ho mira mi genial estética de chico triste y música lenta, hombre, estoy tan triste.	depressed	es	val	Dios mío, estoy tan deprimido, jeje, mi personalidad está triste, ho ho mira mi genial estética de chico triste y música lenta, hombre, estoy tan triste	dios mío, estoy tan deprimido, jeje, mi personalidad está triste, ho ho mira mi genial estética de chico triste y música lenta, hombre, estoy tan triste	Dios__(INTJ), mío__(DET)(Gender=Masc|Number=Sing|Number[psor]=Plur|Person=1|Poss=Yes|PronType=Prs), ,__(PUNCT)(PunctType=Comm), estoy__(AUX)(Mood=Ind|Number=Sing|Person=1|Tense=Pres|VerbForm=Fin), tan__(ADV), deprimido__(ADJ)(Gender=Masc|Number=Sing|VerbForm=Part), ,__(PUNCT)(PunctType=Comm), jeje__(INTJ), ,__(PUNCT)(PunctType=Comm), mi__(DET)(Number=Sing|Number[psor]=Sing|Person=1|Poss=Yes|PronT…
@pulte Actualmente no tengo dinero extra para regalar teniendo cuatro hijos y todo. Sin embargo, si alguien necesita hablar o se deprime. Mándame DM y te doy mi número. Puede tener unos cuantos dólares extra. #twitterphilanthropy #equipopulte	depressed	es	test	Actualmente no tengo dinero extra para regalar teniendo cuatro hijos y todo Sin embargo, si alguien necesita hablar o se deprime Mándame DM y te doy mi número Puede tener unos cuantos dólares extra #[HASHTAG]_twitterphilanthropy #[HASHTAG]_equipopulte	actualmente no tengo dinero extra para regalar teniendo cuatro hijos y todo sin embargo, si alguien necesita hablar o se deprime mándame dm y te doy mi número puede tener unos cuantos dólares extra #[hashtag]_twitterphilanthropy #[hashtag]_equipopulte	Actualmente__(ADV), no__(ADV)(Polarity=Neg), tengo__(VERB)(Mood=Ind|Number=Sing|Person=1|Tense=Pres|VerbForm=Fin), dinero__(NOUN)(Gender=Masc|Number=Sing), extra__(ADJ)(Number=Sing), para__(ADP), regalar__(VERB)(VerbForm=Inf), teniendo__(VERB)(VerbForm=Ger), cuatro__(NUM)(NumType=Card|Number=Plur), hijos__(NOUN)(Gender=Masc|Number=Plur), y__(CCONJ), todo__(PRON)(Gender=Masc|Number=Sing|PronType=T…	MISC(Mándame DM), MISC([HASHTAG)
Amigo, él me deprimió legítimamente y estoy muy contenta de que ya no tenga ese control sobre mí. Llegarás allí eventualmente ❤️	depressed	es	val	Amigo, él me deprimió legítimamente y estoy muy contenta de que ya no tenga ese control sobre mí Llegarás allí eventualmente	amigo, él me deprimió legítimamente y estoy muy contenta de que ya no tenga ese control sobre mí llegarás allí eventualmente	Amigo__(INTJ), ,__(PUNCT)(PunctType=Comm), él__(PRON)(Case=Acc,Nom|Gender=Masc|Number=Sing|Person=3|PronType=Prs), me__(PRON)(Case=Dat|Number=Sing|Person=1|PrepCase=Npr|PronType=Prs), deprimió__(VERB)(Mood=Ind|Number=Sing|Person=3|Tense=Past|VerbForm=Fin), legítimamente__(ADV), y__(CCONJ), estoy__(AUX)(Mood=Ind|Number=Sing|Person=1|Tense=Pres|VerbForm=Fin), muy__(ADV), contenta__(ADJ)(Gender=Fem|…	PER(Amigo)
Tengo esta cosa rara que hago donde si estoy feliz gasto dinero y si estoy triste y deprimido gasto dinero. Así que siempre estoy gastando dinero 😩	depressed	es	train	Tengo esta cosa rara que hago donde si estoy feliz gasto dinero y si estoy triste y deprimido gasto dinero Así que siempre estoy gastando dinero	tengo esta cosa rara que hago donde si estoy feliz gasto dinero y si estoy triste y deprimido gasto dinero así que siempre estoy gastando dinero	Tengo__(VERB)(Mood=Ind|Number=Sing|Person=1|Tense=Pres|VerbForm=Fin), esta__(DET)(Gender=Fem|Number=Sing|PronType=Dem), cosa__(NOUN)(Gender=Fem|Number=Sing), rara__(ADJ)(Gender=Fem|Number=Sing), que__(PRON)(PronType=Int,Rel), hago__(VERB)(Mood=Ind|Number=Sing|Person=1|Tense=Pres|VerbForm=Fin), donde__(PRON)(PronType=Ind), si__(SCONJ), estoy__(AUX)(Mood=Ind|Number=Sing|Person=1|Tense=Pres|VerbForm…
Estoy a favor de dividir el país. Dale al Partido Republicano los estados rojos. Entonces podremos seguir adelante y hacer el importante trabajo de salvar el planeta y tratar a las personas con respeto y compasión. Estoy tan cansada de estar deprimida por lo que nos hemos convertido.	depressed	es	test	Estoy a favor de dividir el país Dale al Partido Republicano los estados rojos Entonces podremos seguir adelante y hacer el importante trabajo de salvar el planeta y tratar a las personas con respeto y compasión Estoy tan cansada de estar deprimida por lo que nos hemos convertido	estoy a favor de dividir el país dale al partido republicano los estados rojos entonces podremos seguir adelante y hacer el importante trabajo de salvar el planeta y tratar a las personas con respeto y compasión estoy tan cansada de estar deprimida por lo que nos hemos convertido	Estoy__(AUX)(Mood=Ind|Number=Sing|Person=1|Tense=Pres|VerbForm=Fin), a__(ADP), favor__(NOUN), de__(ADP), dividir__(VERB)(VerbForm=Inf), el__(DET)(Definite=Def|Gender=Masc|Number=Sing|PronType=Art), país__(NOUN)(Gender=Masc|Number=Sing), Dale__(PROPN), a__(ADP), el__(DET)(Definite=Def|Gender=Masc|Number=Sing|PronType=Art), Partido__(PROPN), Republicano__(PROPN), los__(DET)(Definite=Def|Gender=Masc…	ORG(Partido Republicano)
Estoy feliz asf. Ya no tengo 14 seguidores 😂... Mannn, me estaba deprimiendo ver que mi línea de tiempo no se movía ni se actualizaba. 🤣	depressed	es	train	Estoy feliz asf Ya no tengo [NUMERO] seguidores Man, me estaba deprimiendo ver que mi línea de tiempo no se movía ni se actualizaba	estoy feliz asf ya no tengo [numero] seguidores man, me estaba deprimiendo ver que mi línea de tiempo no se movía ni se actualizaba	Estoy__(AUX)(Mood=Ind|Number=Sing|Person=1|Tense=Pres|VerbForm=Fin), feliz__(ADJ)(Number=Sing), asf__(NOUN)(Number=Sing), Ya__(ADV), no__(ADV)(Polarity=Neg), tengo__(VERB)(Mood=Ind|Number=Sing|Person=1|Tense=Pres|VerbForm=Fin), [NUMERO__(NOUN)(Gender=Masc|Number=Sing), ]__(PUNCT)(PunctType=Comm), seguidores__(NOUN)(Gender=Masc|Number=Plur), Man__(PROPN), ,__(PUNCT)(PunctType=Comm), me__(PRON)(Cas…	MISC([NUMERO), PER(Man)
Lloraría si lo hicieran 😭😭😭😭😭😭 por eso he estado tan deprimida. Estoy como, oh, no, ¿qué pasa si tengo que descansar en cama?	depressed	es	val	Lloraría si lo hicieran por eso he estado tan deprimida Estoy como, oh, no, ¿qué pasa si tengo que descansar en cama	lloraría si lo hicieran por eso he estado tan deprimida estoy como, oh, no, ¿qué pasa si tengo que descansar en cama	Lloraría__(VERB)(Mood=Cnd|Number=Sing|Person=3|VerbForm=Fin), si__(SCONJ), lo__(PRON)(Case=Acc|Gender=Masc|Number=Sing|Person=3|PrepCase=Npr|PronType=Prs), hicieran__(VERB)(Mood=Sub|Number=Plur|Person=3|Tense=Imp|VerbForm=Fin), por__(ADP), eso__(PRON)(Number=Sing|PronType=Dem), he__(AUX)(Mood=Ind|Number=Sing|Person=1|Tense=Pres|VerbForm=Fin), estado__(AUX)(Gender=Masc|Number=Sing|Tense=Past|VerbF…
Hmmm... como los gritos de un niño pequeño. Nada nefasto, pero sus padres no les dicen que se callen, así que me preocuparía que no estén supervisados.	depressed	es	train	Hm como los gritos de un niño pequeño Nada nefasto, pero sus padres no les dicen que se callen, así que me preocuparía que no estén supervisados	hm como los gritos de un niño pequeño nada nefasto, pero sus padres no les dicen que se callen, así que me preocuparía que no estén supervisados	Hm__(NOUN)(Gender=Masc|Number=Sing), como__(SCONJ), los__(DET)(Definite=Def|Gender=Masc|Number=Plur|PronType=Art), gritos__(NOUN)(Gender=Masc|Number=Plur), de__(ADP), un__(DET)(Definite=Ind|Gender=Masc|Number=Sing|PronType=Art), niño__(NOUN)(Gender=Masc|Number=Sing), pequeño__(ADJ)(Gender=Masc|Number=Sing), Nada__(PRON)(Number=Sing|PronType=Neg), nefasto__(PROPN), ,__(PUNCT)(PunctType=Comm), pero…	PER(Hm)
Estar deprimido en el trabajo es una lucha completamente diferente para mí. No puedo hacer las cosas que suelo hacer. Hago una cosa y pierdo energía y motivación y lo dejo para el final. Me quedo allí y contemplo cuándo terminarán mis turnos solo para descubrir que me quedan 6 horas completas.	depressed	es	test	Estar deprimido en el trabajo es una lucha completamente diferente para mí No puedo hacer las cosas que suelo hacer Hago una cosa y pierdo energía y motivación y lo dejo para el final Me quedo allí y contemplo cuándo terminarán mis turnos solo para descubrir que me quedan [NUMERO] horas completas	estar deprimido en el trabajo es una lucha completamente diferente para mí no puedo hacer las cosas que suelo hacer hago una cosa y pierdo energía y motivación y lo dejo para el final me quedo allí y contemplo cuándo terminarán mis turnos solo para descubrir que me quedan [numero] horas completas	Estar__(AUX)(VerbForm=Inf), deprimido__(ADJ)(Gender=Masc|Number=Sing|VerbForm=Part), en__(ADP), el__(DET)(Definite=Def|Gender=Masc|Number=Sing|PronType=Art), trabajo__(NOUN)(Gender=Masc|Number=Sing), es__(AUX)(Mood=Ind|Number=Sing|Person=3|Tense=Pres|VerbForm=Fin), una__(DET)(Definite=Ind|Gender=Fem|Number=Sing|PronType=Art), lucha__(NOUN)(Gender=Fem|Number=Sing), completamente__(ADV), diferente_…
Estaba deprimido y llamé a su oficina y rogué por información. Nadie me devolvió la llamada, llamaron a la policía para hacer un control de bienestar. No hay transparencia.	depressed	es	test	Estaba deprimido y llamé a su oficina y rogué por información Nadie me devolvió la llamada, llamaron a la policía para hacer un control de bienestar No hay transparencia	estaba deprimido y llamé a su oficina y rogué por información nadie me devolvió la llamada, llamaron a la policía para hacer un control de bienestar no hay transparencia	Estaba__(AUX)(Mood=Ind|Number=Sing|Person=3|Tense=Imp|VerbForm=Fin), deprimido__(ADJ)(Gender=Masc|Number=Sing|VerbForm=Part), y__(CCONJ), llamé__(VERB)(Mood=Ind|Number=Sing|Person=1|Tense=Past|VerbForm=Fin), a__(ADP), su__(DET)(Number=Sing|Person=3|Poss=Yes|PronType=Prs), oficina__(NOUN)(Gender=Fem|Number=Sing), y__(CCONJ), rogué__(VERB)(Mood=Ind|Number=Sing|Person=1|Tense=Past|VerbForm=Fin), por…
Experiencia práctica con seguridad, la escuela no los ayudó, por lo que tafe será una gran pérdida de tiempo. No entiendo cómo la gente está en contra de esto. Es confianza en uno mismo y aprendizaje. Es como si quisieran a la gente en casa y deprimida.	depressed	es	train	Experiencia práctica con seguridad, la escuela no los ayudó, por lo que tafe será una gran pérdida de tiempo No entiendo cómo la gente está en contra de esto Es confianza en uno mismo y aprendizaje Es como si quisieran a la gente en casa y deprimida	experiencia práctica con seguridad, la escuela no los ayudó, por lo que tafe será una gran pérdida de tiempo no entiendo cómo la gente está en contra de esto es confianza en uno mismo y aprendizaje es como si quisieran a la gente en casa y deprimida	Experiencia__(NOUN)(Gender=Fem|Number=Sing), práctica__(ADJ)(Gender=Fem|Number=Sing), con__(ADP), seguridad__(NOUN)(Gender=Fem|Number=Sing), ,__(PUNCT)(PunctType=Comm), la__(DET)(Definite=Def|Gender=Fem|Number=Sing|PronType=Art), escuela__(NOUN)(Gender=Fem|Number=Sing), no__(ADV)(Polarity=Neg), los__(PRON)(Case=Acc|Gender=Masc|Number=Plur|Person=3|PrepCase=Npr|PronType=Prs), ayudó__(VERB)(Mood=In…
En primer lugar, te IMPOA TOTALMENTE que se trata de política. Y segundo, estás deprimido porque algunas mujeres defendieron a Trump. No porque les GUSTE, sino porque dijo lo que mucha gente está pensando. Cuando el péndulo oscila demasiado en cualquier dirección, encontrará resistencia.	depressed	es	test	En primer lugar, te IMPOA TOTALMENTE que se trata de política Y segundo, estás deprimido porque algunas mujeres defendieron a Trump No porque les GUSTE, sino porque dijo lo que mucha gente está pensando Cuando el péndulo oscila demasiado en cualquier dirección, encontrará resistencia	en primer lugar, te impoa totalmente que se trata de política y segundo, estás deprimido porque algunas mujeres defendieron a trump no porque les guste, sino porque dijo lo que mucha gente está pensando cuando el péndulo oscila demasiado en cualquier dirección, encontrará resistencia	En__(ADP), primer__(ADJ)(Gender=Masc|NumType=Ord|Number=Sing), lugar__(NOUN)(Gender=Masc|Number=Sing), ,__(PUNCT)(PunctType=Comm), te__(PRON)(Case=Dat|Number=Sing|Person=2|PrepCase=Npr|PronType=Prs), IMPOA__(PROPN), TOTALMENTE__(ADV), que__(SCONJ), se__(PRON)(Case=Acc|Person=3|PrepCase=Npr|PronType=Prs|Reflex=Yes), trata__(VERB)(Mood=Ind|Number=Sing|Person=3|Tense=Pres|VerbForm=Fin), de__(ADP), p…	MISC(IMPOA TOTALMENTE), PER(Trump)
entonces estan todos bien si una mujer decide abortar un feto de 35 semanas porque esta deprimida?...que el feto es una niña?...#despierte...esta ley no protege vidas... pero podría proporcionar pequeñas partes del cuerpo para la investigación... ¿confiar en las mujeres?... ¿porque son mujeres?...	depressed	es	train	entonces estan todos bien si una mujer decide abortar un feto de [NUMERO] semanas porque esta deprimida?que el feto es una niña?#[HASHTAG]_despierteesta ley no protege vidas pero podría proporcionar pequeñas partes del cuerpo para la investigación ¿confiar en las mujeres? ¿porque son mujeres	entonces estan todos bien si una mujer decide abortar un feto de [numero] semanas porque esta deprimida?que el feto es una niña?#[hashtag]_despierteesta ley no protege vidas pero podría proporcionar pequeñas partes del cuerpo para la investigación ¿confiar en las mujeres? ¿porque son mujeres	entonces__(ADV), estan__(AUX)(Mood=Ind|Number=Plur|Person=3|Tense=Pres|VerbForm=Fin), todos__(PRON)(Gender=Masc|Number=Plur|PronType=Tot), bien__(ADV), si__(SCONJ), una__(DET)(Definite=Ind|Gender=Fem|Number=Sing|PronType=Art), mujer__(NOUN)(Gender=Fem|Number=Sing), decide__(VERB)(Mood=Ind|Number=Sing|Person=3|Tense=Pres|VerbForm=Fin), abortar__(VERB)(VerbForm=Inf), un__(DET)(Definite=Ind|Gender=M…	MISC([NUMERO)
anne_theriault: Pero el 99.9999999999999999% de las conversaciones sobre mi depresión son como "hola, sí, me odio a mí misma, igual que ayer...	depressed	es	train	anne_theriault: Pero el [NUMERO]% de las conversaciones sobre mi depresión son como hola, sí, me odio a mí misma, igual que ayer	anne_theriault: pero el [numero]% de las conversaciones sobre mi depresión son como hola, sí, me odio a mí misma, igual que ayer	anne_theriault__(NOUN)(Gender=Fem|Number=Sing), :__(PUNCT)(PunctType=Colo), Pero__(CCONJ), el__(DET)(Definite=Def|Gender=Masc|Number=Sing|PronType=Art), [NUMERO]%__(NOUN)(Gender=Masc|Number=Sing), de__(ADP), las__(DET)(Definite=Def|Gender=Fem|Number=Plur|PronType=Art), conversaciones__(NOUN)(Gender=Fem|Number=Plur), sobre__(ADP), mi__(DET)(Number=Sing|Number[psor]=Sing|Person=1|Poss=Yes|PronType=…
¿Cuándo estuvo bien que alguien asumiera que las personas que hablan sobre tener dolor lo hacen para llamar la atención? Saben que uno quiere sentirse deprimido, solo o tener ansiedad cuando ponen un pie fuera de la puerta de su casa, etc. Es por esto que los adolescentes o niños y yo incluidos	depressed	es	val	¿Cuándo estuvo bien que alguien asumiera que las personas que hablan sobre tener dolor lo hacen para llamar la atención? Saben que uno quiere sentirse deprimido, solo o tener ansiedad cuando ponen un pie fuera de la puerta de su casa, etc Es por esto que los adolescentes o niños y yo incluidos	¿cuándo estuvo bien que alguien asumiera que las personas que hablan sobre tener dolor lo hacen para llamar la atención? saben que uno quiere sentirse deprimido, solo o tener ansiedad cuando ponen un pie fuera de la puerta de su casa, etc es por esto que los adolescentes o niños y yo incluidos	¿__(PUNCT)(PunctSide=Ini|PunctType=Qest), Cuándo__(PRON)(PronType=Ind), estuvo__(AUX)(Mood=Ind|Number=Sing|Person=3|Tense=Past|VerbForm=Fin), bien__(ADV), que__(SCONJ), alguien__(PRON)(Number=Sing|PronType=Ind), asumiera__(VERB)(Mood=Sub|Number=Sing|Person=3|Tense=Imp|VerbForm=Fin), que__(SCONJ), las__(DET)(Definite=Def|Gender=Fem|Number=Plur|PronType=Art), personas__(NOUN)(Gender=Fem|Number=Plur…	,
estoy un poco deprimido Nunca me había dado cuenta de lo solo que estaba hasta este mismo momento. es gracioso cómo suceden las cosas. 🤷🏻‍♀️	depressed	es	test	estoy un poco deprimido Nunca me había dado cuenta de lo solo que estaba hasta este mismo momento es gracioso cómo suceden las cosas	estoy un poco deprimido nunca me había dado cuenta de lo solo que estaba hasta este mismo momento es gracioso cómo suceden las cosas	estoy__(AUX)(Mood=Ind|Number=Sing|Person=1|Tense=Pres|VerbForm=Fin), un__(DET)(Definite=Ind|Gender=Masc|Number=Sing|PronType=Art), poco__(ADV), deprimido__(ADJ)(Gender=Masc|Number=Sing|VerbForm=Part), Nunca__(ADV), me__(PRON)(Case=Dat|Number=Sing|Person=1|PrepCase=Npr|PronType=Prs), había__(AUX)(Mood=Ind|Number=Sing|Person=3|Tense=Imp|VerbForm=Fin), dado__(VERB)(Gender=Masc|Number=Sing|Tense=Past…
Así que no sé lo que significa, pero Mercurio está retrógrado y es por eso que me he estado sintiendo deprimido y estúpido, y esta noche hubo un eclipse de luna. Bueno, es bueno saberlo.	depressed	es	train	Así que no sé lo que significa, pero Mercurio está retrógrado y es por eso que me he estado sintiendo deprimido y estúpido, y esta noche hubo un eclipse de luna Bueno, es bueno saberlo	así que no sé lo que significa, pero mercurio está retrógrado y es por eso que me he estado sintiendo deprimido y estúpido, y esta noche hubo un eclipse de luna bueno, es bueno saberlo	Así__(ADV), que__(SCONJ), no__(ADV)(Polarity=Neg), sé__(VERB)(Mood=Ind|Number=Sing|Person=1|Tense=Pres|VerbForm=Fin), lo__(PRON)(Case=Acc|Definite=Def|Gender=Masc|Number=Sing|Person=3|PrepCase=Npr|PronType=Prs), que__(PRON)(PronType=Int,Rel), significa__(VERB)(Mood=Ind|Number=Sing|Person=3|Tense=Pres|VerbForm=Fin), ,__(PUNCT)(PunctType=Comm), pero__(CCONJ), Mercurio__(PROPN), está__(AUX)(Mood=Ind…	PER(Mercurio)
¿Por qué estos comentaristas suenan deprimidos? ¿Está todo bien? Tal vez necesitan algo para aligerar el estado de ánimo... ¿demasiado pronto? @AFCAnnArbor	depressed	es	train	¿Por qué estos comentaristas suenan deprimidos? ¿Está todo bien? Tal vez necesitan algo para aligerar el estado de ánimo ¿demasiado pronto? [USUARIO]	¿por qué estos comentaristas suenan deprimidos? ¿está todo bien? tal vez necesitan algo para aligerar el estado de ánimo ¿demasiado pronto? [usuario]	¿__(PUNCT)(PunctSide=Ini|PunctType=Qest), Por__(ADP), qué__(PRON)(Number=Sing|PronType=Int,Rel), estos__(DET)(Gender=Masc|Number=Plur|PronType=Dem), comentaristas__(NOUN)(Number=Plur), suenan__(VERB)(Mood=Ind|Number=Plur|Person=3|Tense=Pres|VerbForm=Fin), deprimidos__(ADJ)(Gender=Masc|Number=Plur|VerbForm=Part), ?__(PUNCT)(PunctSide=Fin|PunctType=Qest), ¿__(PUNCT)(PunctSide=Ini|PunctType=Qest), E…	, , ,
Ya ni siquiera sé qué hacer conmigo mismo cuando te extraño. La ira se fue y ahora solo estoy deprimido sentado aquí extrañando tu consejo y tu voz.	depressed	es	train	Ya ni siquiera sé qué hacer conmigo mismo cuando te extraño La ira se fue y ahora solo estoy deprimido sentado aquí extrañando tu consejo y tu voz	ya ni siquiera sé qué hacer conmigo mismo cuando te extraño la ira se fue y ahora solo estoy deprimido sentado aquí extrañando tu consejo y tu voz	Ya__(ADV), ni__(CCONJ), siquiera__(NOUN), sé__(VERB)(Mood=Ind|Number=Sing|Person=1|Tense=Pres|VerbForm=Fin), qué__(PRON)(Number=Sing|PronType=Int,Rel), hacer__(VERB)(VerbForm=Inf), conmigo__(PRON)(Case=Acc|Number=Sing|Person=2|PrepCase=Pre|PronType=Prs), mismo__(ADJ)(Gender=Masc|Number=Sing), cuando__(SCONJ), te__(PRON)(Case=Dat|Number=Sing|Person=2|PrepCase=Npr|PronType=Prs), extraño__(VERB)(Moo…
Le digo a mi abuela que estoy deprimida y quiero mudarme y su forma de tratar de ayudarme es preguntándome si quiero ir de compras después del trabajo 😭😭🙃 SÍ PERO NO. Depende ella esta pagando?	depressed	es	test	Le digo a mi abuela que estoy deprimida y quiero mudarme y su forma de tratar de ayudarme es preguntándome si quiero ir de compras después del trabajo SÍ PERO NO Depende ella esta pagando	le digo a mi abuela que estoy deprimida y quiero mudarme y su forma de tratar de ayudarme es preguntándome si quiero ir de compras después del trabajo sí pero no depende ella esta pagando	Le__(PRON)(Case=Dat|Number=Sing|Person=3|PronType=Prs), digo__(VERB)(Mood=Ind|Number=Sing|Person=1|Tense=Pres|VerbForm=Fin), a__(ADP), mi__(DET)(Number=Sing|Number[psor]=Sing|Person=1|Poss=Yes|PronType=Prs), abuela__(NOUN)(Gender=Fem|Number=Sing), que__(SCONJ), estoy__(AUX)(Mood=Ind|Number=Sing|Person=1|Tense=Pres|VerbForm=Fin), deprimida__(ADJ)(Gender=Fem|Number=Sing|VerbForm=Part), y__(CCONJ), …
Juré nunca volverme como ninguno de ellos, y me gustaría pensar que lo he logrado. De todos modos, eso es todo lo que digo por ahora, todo esto me deprimió mucho. Aunque, eso tiene sentido, supongo. Siempre he querido morir. Oh bien.	depressed	es	train	Juré nunca volverme como ninguno de ellos, y me gustaría pensar que lo he logrado De todos modos, eso es todo lo que digo por ahora, todo esto me deprimió mucho Aunque, eso tiene sentido, supongo Siempre he querido morir Oh bien	juré nunca volverme como ninguno de ellos, y me gustaría pensar que lo he logrado de todos modos, eso es todo lo que digo por ahora, todo esto me deprimió mucho aunque, eso tiene sentido, supongo siempre he querido morir oh bien	Juré__(VERB)(Mood=Ind|Number=Sing|Person=1|Tense=Past|VerbForm=Fin), nunca__(ADV), volver__(VERB)(VerbForm=Inf), me__(PRON)(Case=Acc|Number=Sing|Person=1|PrepCase=Npr|PronType=Prs), como__(SCONJ), ninguno__(PRON)(Gender=Masc|Number=Sing|PronType=Neg), de__(ADP), ellos__(PRON)(Case=Acc,Nom|Gender=Masc|Number=Plur|Person=3|PronType=Prs), ,__(PUNCT)(PunctType=Comm), y__(CCONJ), me__(PRON)(Case=Dat|N…	PER(Juré)
Llegué a la edad de 4 años y descubrí que la vida en realidad es solo una serie de eventos miserables por los que nos vemos obligados a pasar sin un control real sobre nuestro destino. Me deprimió y empecé a beber.	depressed	es	test	Llegué a la edad de [NUMERO] años y descubrí que la vida en realidad es solo una serie de eventos miserables por los que nos vemos obligados a pasar sin un control real sobre nuestro destino Me deprimió y empecé a beber	llegué a la edad de [numero] años y descubrí que la vida en realidad es solo una serie de eventos miserables por los que nos vemos obligados a pasar sin un control real sobre nuestro destino me deprimió y empecé a beber	Llegué__(VERB)(Mood=Ind|Number=Sing|Person=1|Tense=Past|VerbForm=Fin), a__(ADP), la__(DET)(Definite=Def|Gender=Fem|Number=Sing|PronType=Art), edad__(NOUN)(Gender=Fem|Number=Sing), de__(ADP), [NUMERO__(NOUN)(Gender=Masc|Number=Sing), ]__(ADP), años__(NOUN)(Gender=Masc|Number=Plur), y__(CCONJ), descubrí__(VERB)(Mood=Ind|Number=Sing|Person=1|Tense=Past|VerbForm=Fin), que__(SCONJ), la__(DET)(Definite…
Tengo la abstinencia posdopamina después del almuerzo con mis amigos. Me tomó años darme cuenta por qué estaba tan triste en mi escritorio después de una gran charla. No estoy deprimido, solo extraño a mis amigos.	depressed	es	train	Tengo la abstinencia posdopamina después del almuerzo con mis amigos Me tomó años darme cuenta por qué estaba tan triste en mi escritorio después de una gran charla No estoy deprimido, solo extraño a mis amigos	tengo la abstinencia posdopamina después del almuerzo con mis amigos me tomó años darme cuenta por qué estaba tan triste en mi escritorio después de una gran charla no estoy deprimido, solo extraño a mis amigos	Tengo__(VERB)(Mood=Ind|Number=Sing|Person=1|Tense=Pres|VerbForm=Fin), la__(DET)(Definite=Def|Gender=Fem|Number=Sing|PronType=Art), abstinencia__(NOUN)(Gender=Fem|Number=Sing), posdopamina__(ADJ)(Number=Sing), después__(ADV), de__(ADP), el__(DET)(Definite=Def|Gender=Masc|Number=Sing|PronType=Art), almuerzo__(NOUN)(Gender=Masc|Number=Sing), con__(ADP), mis__(DET)(Number=Plur|Number[psor]=Sing|Perso…	, ,
Soy suicida y estoy deprimido, también tengo el papeleo, también he intentado suicidarme en múltiples ocasiones, también tenga en cuenta que también soy joven (17 en este momento) y el descarado desprecio por todos los demás aquí compartiendo cómo este espectáculo lastimarlos y lo que dicen los expertos 1/2	depressed	es	train	Soy suicida y estoy deprimido, también tengo el papeleo, también he intentado suicidarme en múltiples ocasiones, también tenga en cuenta que también soy joven [NUMERO] en este momento y el descarado desprecio por todos los demás aquí compartiendo cómo este espectáculo lastimarlos y lo que dicen los expertos [NUMERO]/[NUMERO]	soy suicida y estoy deprimido, también tengo el papeleo, también he intentado suicidarme en múltiples ocasiones, también tenga en cuenta que también soy joven [numero] en este momento y el descarado desprecio por todos los demás aquí compartiendo cómo este espectáculo lastimarlos y lo que dicen los expertos [numero]/[numero]	Soy__(AUX)(Mood=Ind|Number=Sing|Person=1|Tense=Pres|VerbForm=Fin), suicida__(ADJ)(Number=Sing), y__(CCONJ), estoy__(AUX)(Mood=Ind|Number=Sing|Person=1|Tense=Pres|VerbForm=Fin), deprimido__(ADJ)(Gender=Masc|Number=Sing|VerbForm=Part), ,__(PUNCT)(PunctType=Comm), también__(ADV), tengo__(VERB)(Mood=Ind|Number=Sing|Person=1|Tense=Pres|VerbForm=Fin), el__(DET)(Definite=Def|Gender=Masc|Number=Sing|Pron…	MISC([NUMERO]/[NUMERO)
Como paciente de ED, es mi fantasía que las notas de mi médico sean exclamaciones repetidas sobre cómo sé que estaré mucho menos deprimido una vez que alcance mi meta de peso de 96 libras. Luego obtengo Rx para Adderall, sibutramina y liposucción. Eso es básicamente lo que esto es para trans.	depressed	es	train	Como paciente de ED, es mi fantasía que las notas de mi médico sean exclamaciones repetidas sobre cómo sé que estaré mucho menos deprimido una vez que alcance mi meta de peso de [NUMERO] libras Luego obtengo Rx para Adderall, sibutramina y liposucción Eso es básicamente lo que esto es para trans	como paciente de ed, es mi fantasía que las notas de mi médico sean exclamaciones repetidas sobre cómo sé que estaré mucho menos deprimido una vez que alcance mi meta de peso de [numero] libras luego obtengo rx para adderall, sibutramina y liposucción eso es básicamente lo que esto es para trans	Como__(SCONJ), paciente__(NOUN)(Number=Sing), de__(ADP), ED__(PROPN), ,__(PUNCT)(PunctType=Comm), es__(AUX)(Mood=Ind|Number=Sing|Person=3|Tense=Pres|VerbForm=Fin), mi__(DET)(Number=Sing|Number[psor]=Sing|Person=1|Poss=Yes|PronType=Prs), fantasía__(NOUN)(Gender=Fem|Number=Sing), que__(SCONJ), las__(DET)(Definite=Def|Gender=Fem|Number=Plur|PronType=Art), notas__(NOUN)(Gender=Fem|Number=Plur), de__(…	ORG(ED)
Estoy en el nivel más alto de depresión, como si hubiera estado llorando y teniendo una crisis interna todo el día, como si solo quisiera llorar más y arrastrarme a algún lado.	depressed	es	test	Estoy en el nivel más alto de depresión, como si hubiera estado llorando y teniendo una crisis interna todo el día, como si solo quisiera llorar más y arrastrarme a algún lado	estoy en el nivel más alto de depresión, como si hubiera estado llorando y teniendo una crisis interna todo el día, como si solo quisiera llorar más y arrastrarme a algún lado	Estoy__(VERB)(Mood=Ind|Number=Sing|Person=1|Tense=Pres|VerbForm=Fin), en__(ADP), el__(DET)(Definite=Def|Gender=Masc|Number=Sing|PronType=Art), nivel__(NOUN)(Gender=Masc|Number=Sing), más__(ADV)(Degree=Cmp), alto__(ADJ)(Gender=Masc|Number=Sing), de__(ADP), depresión__(NOUN)(Gender=Fem|Number=Sing), ,__(PUNCT)(PunctType=Comm), como__(SCONJ), si__(SCONJ), hubiera__(AUX)(Mood=Sub|Number=Sing|Person=3…
¿Recuerdan cuando deprimí mi cabello decolorado 5 veces y lo arruiné tanto que tuve que cortarlo todo y teñirlo de marrón? salvaje	depressed	es	train	¿Recuerdan cuando deprimí mi cabello decolorado [NUMERO] veces y lo arruiné tanto que tuve que cortarlo todo y teñirlo de marrón? salvaje	¿recuerdan cuando deprimí mi cabello decolorado [numero] veces y lo arruiné tanto que tuve que cortarlo todo y teñirlo de marrón? salvaje	¿__(PUNCT)(PunctSide=Ini|PunctType=Qest), Recuerdan__(VERB)(Mood=Ind|Number=Plur|Person=3|Tense=Pres|VerbForm=Fin), cuando__(SCONJ), deprimí__(VERB)(Mood=Ind|Number=Sing|Person=3|Tense=Pres|VerbForm=Fin), mi__(DET)(Number=Sing|Number[psor]=Sing|Person=1|Poss=Yes|PronType=Prs), cabello__(NOUN)(Gender=Masc|Number=Sing), decolorado__(ADJ)(Gender=Masc|Number=Sing|VerbForm=Part), [__(PUNCT)(PunctType=…
Ya ni siquiera sé quién soy, he perdido por completo la confianza en mí mismo y soy una perra deprimida como wtf, nunca fui así.	depressed	es	train	Ya ni siquiera sé quién soy, he perdido por completo la confianza en mí mismo y soy una perra deprimida como wtf, nunca fui así	ya ni siquiera sé quién soy, he perdido por completo la confianza en mí mismo y soy una perra deprimida como wtf, nunca fui así	Ya__(ADV), ni__(CCONJ), siquiera__(NOUN), sé__(VERB)(Mood=Ind|Number=Sing|Person=1|Tense=Pres|VerbForm=Fin), quién__(PRON)(Number=Sing|PronType=Int,Rel), soy__(AUX)(Mood=Ind|Number=Sing|Person=1|Tense=Pres|VerbForm=Fin), ,__(PUNCT)(PunctType=Comm), he__(AUX)(Mood=Ind|Number=Sing|Person=1|Tense=Pres|VerbForm=Fin), perdido__(VERB)(Gender=Masc|Number=Sing|Tense=Past|VerbForm=Part), por__(ADP), compl…
De todos modos, la próxima vez que esté triste/ansioso/deprimido en Main, entonces todos tienen permiso para decirme que me calle la boca, ¿de acuerdo?	depressed	es	train	De todos modos, la próxima vez que esté triste/ansioso/deprimido en Main, entonces todos tienen permiso para decirme que me calle la boca, ¿de acuerdo	de todos modos, la próxima vez que esté triste/ansioso/deprimido en main, entonces todos tienen permiso para decirme que me calle la boca, ¿de acuerdo	De__(ADP), todos__(DET)(Gender=Masc|Number=Plur|PronType=Tot), modos__(NOUN), ,__(PUNCT)(PunctType=Comm), la__(DET)(Definite=Def|Gender=Fem|Number=Sing|PronType=Art), próxima__(ADJ)(Gender=Fem|Number=Sing), vez__(NOUN)(Gender=Fem|Number=Sing), que__(PRON)(PronType=Int,Rel), esté__(AUX)(Mood=Sub|Number=Sing|Person=3|Tense=Pres|VerbForm=Fin), triste/ansioso/deprimido__(ADJ)(Gender=Masc|Number=Sing)…	LOC(Main)
gracias b, sí, normalmente me levanto 2 horas más tarde y eso es una mala señal. También tomo medicamentos, pero no me están afectando en este momento. He estado bastante deprimido, así que es raro si me levanto, ¡pero gracias! Tengo muchos libros para leer, así que espero que me ayuden ♡	depressed	es	val	gracias b, sí, normalmente me levanto [NUMERO] horas más tarde y eso es una mala señal También tomo medicamentos, pero no me están afectando en este momento He estado bastante deprimido, así que es raro si me levanto, ¡pero gracias! Tengo muchos libros para lér, así que espero que me ayuden ♡	gracias b, sí, normalmente me levanto [numero] horas más tarde y eso es una mala señal también tomo medicamentos, pero no me están afectando en este momento he estado bastante deprimido, así que es raro si me levanto, ¡pero gracias! tengo muchos libros para lér, así que espero que me ayuden ♡	gracias__(NOUN), b__(NOUN), ,__(PUNCT)(PunctType=Comm), sí__(INTJ), ,__(PUNCT)(PunctType=Comm), normalmente__(ADV), me__(PRON)(Case=Dat|Number=Sing|Person=1|PrepCase=Npr|PronType=Prs), levanto__(VERB)(Mood=Ind|Number=Sing|Person=1|Tense=Pres|VerbForm=Fin), [NUMERO__(NOUN)(Gender=Masc|Number=Sing), ]__(PUNCT)(PunctType=Comm), horas__(NOUN)(Gender=Fem|Number=Plur), más__(ADV)(Degree=Cmp), tarde__(A…	,
13rw es un programa sobre la depresión dirigido a personas que no la padecen. No conozco a NINGUNA persona deprimida a la que le guste ese programa. solo di que quieres sacar provecho de nuestras luchas y vete	depressed	es	train	13rw es un programa sobre la depresión dirigido a personas que no la padecen No conozco a NINGUNA persona deprimida a la que le guste ese programa solo di que quieres sacar provecho de nuestras luchas y vete	13rw es un programa sobre la depresión dirigido a personas que no la padecen no conozco a ninguna persona deprimida a la que le guste ese programa solo di que quieres sacar provecho de nuestras luchas y vete	13rw__(NUM)(NumForm=Digit|NumType=Card), es__(AUX)(Mood=Ind|Number=Sing|Person=3|Tense=Pres|VerbForm=Fin), un__(DET)(Definite=Ind|Gender=Masc|Number=Sing|PronType=Art), programa__(NOUN)(Gender=Masc|Number=Sing), sobre__(ADP), la__(DET)(Definite=Def|Gender=Fem|Number=Sing|PronType=Art), depresión__(NOUN)(Gender=Fem|Number=Sing), dirigido__(ADJ)(Gender=Masc|Number=Sing|VerbForm=Part), a__(ADP), per…	MISC(NINGUNA)
extraño la sensacion de leer un libro y volverme completamente obsesionado con el :/ ya nunca pasa no se si es porque estoy deprimida o que	depressed	es	train	extraño la sensacion de lér un libro y volverme completamente obsesionado con el :/ ya nunca pasa no se si es porque estoy deprimida o que	extraño la sensacion de lér un libro y volverme completamente obsesionado con el :/ ya nunca pasa no se si es porque estoy deprimida o que	extraño__(ADJ)(Gender=Masc|Number=Sing), la__(DET)(Definite=Def|Gender=Fem|Number=Sing|PronType=Art), sensacion__(NOUN)(Gender=Fem|Number=Sing), de__(ADP), lér__(VERB)(VerbForm=Inf), un__(DET)(Definite=Ind|Gender=Masc|Number=Sing|PronType=Art), libro__(NOUN)(Gender=Masc|Number=Sing), y__(CCONJ), volver__(VERB)(VerbForm=Inf), me__(PRON)(Case=Acc|Number=Sing|Person=1|PrepCase=Npr|PronType=Prs), com…
También leí los tres libros de Los juegos del hambre esta semana y vi las cuatro películas. Estoy un poco deprimida ahora... No sabía el final, ¡no me gusta!	depressed	es	train	También leí los tres libros de Los juegos del hambre esta semana y vi las cuatro películas Estoy un poco deprimida ahora No sabía el final, ¡no me gusta!	también leí los tres libros de los juegos del hambre esta semana y vi las cuatro películas estoy un poco deprimida ahora no sabía el final, ¡no me gusta!	También__(ADV), leí__(VERB)(Mood=Ind|Number=Sing|Person=1|Tense=Past|VerbForm=Fin), los__(DET)(Definite=Def|Gender=Masc|Number=Plur|PronType=Art), tres__(NUM)(NumType=Card|Number=Plur), libros__(NOUN)(Gender=Masc|Number=Plur), de__(ADP), Los__(DET)(Definite=Def|Gender=Masc|Number=Plur|PronType=Art), juegos__(PROPN), de__(ADP), el__(DET)(Definite=Def|Gender=Masc|Number=Sing|PronType=Art), hambre__…
X está lleno de optimismo infantil porque no ha madurado lo suficiente mientras estuvo encerrado. No puede entender por qué sus hermanos están realmente deprimidos. Megaman ya no puede usar su poder sin dañar su núcleo después de años de negligencia en las reparaciones.	depressed	es	test	por está lleno de optimismo infantil porque no ha madurado lo suficiente mientras estuvo encerrado No puede entender por qué sus hermanos están realmente deprimidos Megaman ya no puede usar su poder sin dañar su núcleo después de años de negligencia en las reparaciones	por está lleno de optimismo infantil porque no ha madurado lo suficiente mientras estuvo encerrado no puede entender por qué sus hermanos están realmente deprimidos megaman ya no puede usar su poder sin dañar su núcleo después de años de negligencia en las reparaciones	por__(ADP), está__(AUX)(Mood=Ind|Number=Sing|Person=3|Tense=Pres|VerbForm=Fin), lleno__(ADJ)(Gender=Masc|Number=Sing), de__(ADP), optimismo__(NOUN)(Gender=Masc|Number=Sing), infantil__(ADJ)(Number=Sing), porque__(SCONJ), no__(ADV)(Polarity=Neg), ha__(AUX)(Mood=Ind|Number=Sing|Person=3|Tense=Pres|VerbForm=Fin), madurado__(VERB)(Gender=Masc|Number=Sing|Tense=Past|VerbForm=Part), lo__(PRON)(Case=Acc…	PER(Megaman)
Estoy totalmente de acuerdo. Descubrí que algunas personas se aferran a sus disgustos y los repiten. Es como si las cosas de las que se quejan fueran parte de su personalidad. O tal vez es solo la gente que he conocido o conocido. Probablemente porque están deprimidos 🤔	depressed	es	train	Estoy totalmente de acuerdo Descubrí que algunas personas se aferran a sus disgustos y los repiten Es como si las cosas de las que se quejan fueran parte de su personalidad O tal vez es solo la gente que he conocido o conocido Probablemente porque están deprimidos	estoy totalmente de acuerdo descubrí que algunas personas se aferran a sus disgustos y los repiten es como si las cosas de las que se quejan fueran parte de su personalidad o tal vez es solo la gente que he conocido o conocido probablemente porque están deprimidos	Estoy__(AUX)(Mood=Ind|Number=Sing|Person=1|Tense=Pres|VerbForm=Fin), totalmente__(ADV), de__(ADP), acuerdo__(NOUN), Descubrí__(VERB)(Mood=Ind|Number=Sing|Person=1|Tense=Past|VerbForm=Fin), que__(SCONJ), algunas__(DET)(Gender=Fem|Number=Plur|PronType=Ind), personas__(NOUN)(Gender=Fem|Number=Plur), se__(PRON)(Case=Acc|Person=3|PrepCase=Npr|PronType=Prs|Reflex=Yes), aferran__(VERB)(Mood=Ind|Number=P…
Si se endeuda otro millón, empezará a parecerse a la versión deprimida de Milo Yiannopolus.	depressed	es	train	Si se endeuda otro millón, empezará a parecerse a la versión deprimida de Milo Yiannopolus	si se endeuda otro millón, empezará a parecerse a la versión deprimida de milo yiannopolus	Si__(SCONJ), se__(PRON)(Case=Acc|Person=3|PrepCase=Npr|PronType=Prs|Reflex=Yes), endeuda__(VERB)(Mood=Ind|Number=Sing|Person=3|Tense=Pres|VerbForm=Fin), otro__(DET)(Gender=Masc|Number=Sing|PronType=Ind), millón__(NOUN)(Gender=Masc|Number=Sing), ,__(PUNCT)(PunctType=Comm), empezará__(VERB)(Mood=Ind|Number=Sing|Person=3|Tense=Fut|VerbForm=Fin), a__(ADP), parecer__(VERB)(VerbForm=Inf), se__(PRON)(Ca…	PER(Milo Yiannopolus)
Odio tener frío Odio este país y el invierno existe Estoy tan deprimido y mis manos y pies siempre están helados Estoy tan cansado ¿Puedo ser un pájaro o algo? Desearía poder emigrar a países cálidos f * ck si crees que a la gente le tiene que gustar el invierno, adiós	depressed	es	train	Odio tener frío Odio este país y el invierno existe Estoy tan deprimido y mis manos y pies siempre están helados Estoy tan cansado ¿Puedo ser un pájaro o algo? Desearía poder emigrar a países cálidos f * ck si crés que a la gente le tiene que gustar el invierno, adiós	odio tener frío odio este país y el invierno existe estoy tan deprimido y mis manos y pies siempre están helados estoy tan cansado ¿puedo ser un pájaro o algo? desearía poder emigrar a países cálidos f * ck si crés que a la gente le tiene que gustar el invierno, adiós	Odio__(VERB)(Mood=Ind|Number=Sing|Person=1|Tense=Pres|VerbForm=Fin), tener__(VERB)(VerbForm=Inf), frío__(ADJ)(Gender=Masc|Number=Sing), Odio__(PROPN), este__(DET)(Gender=Masc|Number=Sing|PronType=Dem), país__(NOUN)(Gender=Masc|Number=Sing), y__(CCONJ), el__(DET)(Definite=Def|Gender=Masc|Number=Sing|PronType=Art), invierno__(NOUN)(Gender=Masc|Number=Sing), existe__(VERB)(Mood=Ind|Number=Sing|Perso…	,
No entiendo su carácter. Entré en la película completamente ciego y pensé "oh, está bien, está deprimida" y eso quedó bien retratado, y luego en la segunda parte se refuerza. ¿Pero de repente ella es una Esper de la nada que "sabe cosas"? ¿Qué?	depressed	es	train	No entiendo su carácter Entré en la película completamente ciego y pensé oh, está bien, está deprimida y eso quedó bien retratado, y luego en la segunda parte se refuerza ¿Pero de repente ella es una Esper de la nada que sabe cosas? ¿Qué	no entiendo su carácter entré en la película completamente ciego y pensé oh, está bien, está deprimida y eso quedó bien retratado, y luego en la segunda parte se refuerza ¿pero de repente ella es una esper de la nada que sabe cosas? ¿qué	No__(ADV)(Polarity=Neg), entiendo__(VERB)(Mood=Ind|Number=Sing|Person=1|Tense=Pres|VerbForm=Fin), su__(DET)(Number=Sing|Person=3|Poss=Yes|PronType=Prs), carácter__(NOUN)(Gender=Masc|Number=Sing), Entré__(VERB)(Mood=Ind|Number=Sing|Person=1|Tense=Past|VerbForm=Fin), en__(ADP), la__(DET)(Definite=Def|Gender=Fem|Number=Sing|PronType=Art), película__(NOUN)(Gender=Fem|Number=Sing), completamente__(ADV…	PER(Esper),
Estoy muy deprimido. Perdí mi Bun Bun. @Your_2nd_Daddy se desactivó y ni siquiera me enteré ni me despedí. ¿Por qué me dejarías sin una advertencia u otra forma de hablar? Estoy llorando.	depressed	es	train	Estoy muy deprimido Perdí mi Bun Bun [USUARIO] se desactivó y ni siquiera me enteré ni me despedí ¿Por qué me dejarías sin una advertencia u otra forma de hablar? Estoy llorando	estoy muy deprimido perdí mi bun bun [usuario] se desactivó y ni siquiera me enteré ni me despedí ¿por qué me dejarías sin una advertencia u otra forma de hablar? estoy llorando	Estoy__(AUX)(Mood=Ind|Number=Sing|Person=1|Tense=Pres|VerbForm=Fin), muy__(ADV), deprimido__(ADJ)(Gender=Masc|Number=Sing|VerbForm=Part), Perdí__(VERB)(Mood=Ind|Number=Sing|Person=1|Tense=Past|VerbForm=Fin), mi__(DET)(Number=Sing|Number[psor]=Sing|Person=1|Poss=Yes|PronType=Prs), Bun__(PROPN), Bun__(PROPN), [__(PUNCT)(PunctType=Quot), USUARIO__(PROPN), ]__(PUNCT)(PunctType=Comm), se__(PRON)(Case=…	MISC(Bun Bun), MISC(USUARIO),
Estos últimos años he estado demasiado inseguro y deprimido como para intentarlo en la vida y lentamente siento que salgo de eso y déjame decirte	depressed	es	train	Estos últimos años he estado demasiado inseguro y deprimido como para intentarlo en la vida y lentamente siento que salgo de eso y déjame decirte	estos últimos años he estado demasiado inseguro y deprimido como para intentarlo en la vida y lentamente siento que salgo de eso y déjame decirte	Estos__(DET)(Gender=Masc|Number=Plur|PronType=Dem), últimos__(ADJ)(Gender=Masc|NumType=Ord|Number=Plur), años__(NOUN)(Gender=Masc|Number=Plur), he__(AUX)(Mood=Ind|Number=Sing|Person=1|Tense=Pres|VerbForm=Fin), estado__(AUX)(Gender=Masc|Number=Sing|Tense=Past|VerbForm=Part), demasiado__(ADV), inseguro__(ADJ)(Gender=Masc|Number=Sing), y__(CCONJ), deprimido__(ADJ)(Gender=Masc|Number=Sing|VerbForm=Pa…
Cuando estás legítimamente deprimido, que la gente te pregunte si estás bien no ayuda mucho. Especialmente si realmente no les importa.	depressed	es	train	Cuando estás legítimamente deprimido, que la gente te pregunte si estás bien no ayuda mucho Especialmente si realmente no les importa	cuando estás legítimamente deprimido, que la gente te pregunte si estás bien no ayuda mucho especialmente si realmente no les importa	Cuando__(SCONJ), estás__(AUX)(Mood=Ind|Number=Sing|Person=2|Tense=Pres|VerbForm=Fin), legítimamente__(ADV), deprimido__(ADJ)(Gender=Masc|Number=Sing|VerbForm=Part), ,__(PUNCT)(PunctType=Comm), que__(SCONJ), la__(DET)(Definite=Def|Gender=Fem|Number=Sing|PronType=Art), gente__(NOUN)(Gender=Fem|Number=Sing), te__(PRON)(Case=Dat|Number=Sing|Person=2|PrepCase=Npr|PronType=Prs), pregunte__(VERB)(Mood=S…
Bolas, no pensé que estaba deprimido. ¿Pero ahora recibo anuncios para personas deprimidas? ¿Estoy deprimido? Ah bueno lo que sea.	depressed	es	val	Bolas, no pensé que estaba deprimido ¿Pero ahora recibo anuncios para personas deprimidas? ¿Estoy deprimido? Ah bueno lo que sea	bolas, no pensé que estaba deprimido ¿pero ahora recibo anuncios para personas deprimidas? ¿estoy deprimido? ah bueno lo que sea	Bolas__(NOUN)(Gender=Fem|Number=Plur), ,__(PUNCT)(PunctType=Comm), no__(ADV)(Polarity=Neg), pensé__(VERB)(Mood=Ind|Number=Sing|Person=1|Tense=Past|VerbForm=Fin), que__(SCONJ), estaba__(AUX)(Mood=Ind|Number=Sing|Person=3|Tense=Imp|VerbForm=Fin), deprimido__(ADJ)(Gender=Masc|Number=Sing|VerbForm=Part), ¿__(PUNCT)(PunctSide=Ini|PunctType=Qest), Pero__(CCONJ), ahora__(ADV), recibo__(VERB)(Mood=Ind|Nu…	, ,
Lo mismo le pasa a esta amiga mía que tiene su problema de dejar ir a su amor. Admito que no tengo experiencia en esto, pero hice todo lo posible para convencerla de que siguiera viviendo. es difícil porque ya perdí a un amigo que estaba severamente deprimido. no se si se ha ido o no...	depressed	es	train	Lo mismo le pasa a esta amiga mía que tiene su problema de dejar ir a su amor Admito que no tengo experiencia en esto, pero hice todo lo posible para convencerla de que siguiera viviendo es difícil porque ya perdí a un amigo que estaba severamente deprimido no se si se ha ido o no	lo mismo le pasa a esta amiga mía que tiene su problema de dejar ir a su amor admito que no tengo experiencia en esto, pero hice todo lo posible para convencerla de que siguiera viviendo es difícil porque ya perdí a un amigo que estaba severamente deprimido no se si se ha ido o no	Lo__(PRON)(Case=Acc|Definite=Def|Gender=Masc|Number=Sing|Person=3|PrepCase=Npr|PronType=Prs), mismo__(ADJ)(Number=Sing), le__(PRON)(Case=Dat|Number=Sing|Person=3|PronType=Prs), pasa__(VERB)(Mood=Ind|Number=Sing|Person=3|Tense=Pres|VerbForm=Fin), a__(ADP), esta__(DET)(Gender=Fem|Number=Sing|PronType=Dem), amiga__(NOUN)(Gender=Fem|Number=Sing), mía__(DET)(Gender=Fem|Number=Sing|Number[psor]=Plur|Pe…
Al estar más cerca de los 30 que de los 20, ahora he desarrollado una habilidad para rastrear mis sentimientos de depresión hasta una cierta cantidad de días u horas hasta mi última bebida o 'fiesta...' ¡ASÍ QUE ESA ES UNA NUEVA HABILIDAD~!	depressed	es	test	Al estar más cerca de los [NUMERO] que de los [NUMERO], ahora he desarrollado una habilidad para rastrear mis sentimientos de depresión hasta una cierta cantidad de días u horas hasta mi última bebida o fiesta ¡ASÍ QUE ESA ES UNA NUEVA HABILIDAD~!	al estar más cerca de los [numero] que de los [numero], ahora he desarrollado una habilidad para rastrear mis sentimientos de depresión hasta una cierta cantidad de días u horas hasta mi última bebida o fiesta ¡así que esa es una nueva habilidad~!	A__(ADP), el__(DET)(Definite=Def|Gender=Masc|Number=Sing|PronType=Art), estar__(VERB)(VerbForm=Inf), más__(ADV)(Degree=Cmp), cerca__(ADV), de__(ADP), los__(DET)(Definite=Def|Gender=Masc|Number=Plur|PronType=Art), [NUMERO__(NOUN)(Gender=Masc|Number=Plur), ]__(PUNCT)(PunctType=Comm), que__(SCONJ), de__(ADP), los__(DET)(Definite=Def|Gender=Masc|Number=Plur|PronType=Art), [NUMERO__(NOUN)(Gender=Masc|…	MISC([NUMERO), MISC([NUMERO), MISC(NUEVA HABILIDAD)
Oye, ¿puede la gente dejar de decir “¡hagamos cosas! ¡Salgamos! ¡Vamos a hacerte feliz!” Cuando digo que estoy deprimido. Así no es como funciona la mierda. Mi depresión no me deja hacer estas cosas. Voy a ir al cine mañana y eso es todo lo que mi depresión disfruta actualmente.	depressed	es	train	Oye, ¿puede la gente dejar de decir ¡hagamos cosas! ¡Salgamos! ¡Vamos a hacerte feliz! Cuando digo que estoy deprimido Así no es como funciona la mierda Mi depresión no me deja hacer estas cosas Voy a ir al cine mañana y eso es todo lo que mi depresión disfruta actualmente	oye, ¿puede la gente dejar de decir ¡hagamos cosas! ¡salgamos! ¡vamos a hacerte feliz! cuando digo que estoy deprimido así no es como funciona la mierda mi depresión no me deja hacer estas cosas voy a ir al cine mañana y eso es todo lo que mi depresión disfruta actualmente	Oye__(VERB)(Mood=Ind|Number=Sing|Person=3|Tense=Pres|VerbForm=Fin), ,__(PUNCT)(PunctType=Comm), ¿__(PUNCT)(PunctSide=Ini|PunctType=Qest), puede__(VERB)(Mood=Ind|Number=Sing|Person=3|Tense=Pres|VerbForm=Fin), la__(DET)(Definite=Def|Gender=Fem|Number=Sing|PronType=Art), gente__(NOUN)(Gender=Fem|Number=Sing), dejar__(VERB)(VerbForm=Inf), de__(ADP), decir__(VERB)(VerbForm=Inf), ¡__(PUNCT)(PunctSide=I…	, , ,
Me siento de la misma manera... Me pone triste. Pero tal vez ellos simplemente no entienden. ¡Mi mamá descubrió que tenía discordia y se volvió loca! Dijo que por eso me sentía deprimida y me quitó todo el acceso a Internet.	depressed	es	val	Me siento de la misma manera Me pone triste Pero tal vez ellos simplemente no entienden ¡Mi mamá descubrió que tenía discordia y se volvió loca! Dijo que por eso me sentía deprimida y me quitó todo el acceso a Internet	me siento de la misma manera me pone triste pero tal vez ellos simplemente no entienden ¡mi mamá descubrió que tenía discordia y se volvió loca! dijo que por eso me sentía deprimida y me quitó todo el acceso a internet	Me__(PRON)(Case=Dat|Number=Sing|Person=1|PrepCase=Npr|PronType=Prs), siento__(VERB)(Mood=Ind|Number=Sing|Person=1|Tense=Pres|VerbForm=Fin), de__(ADP), la__(DET)(Definite=Def|Gender=Fem|Number=Sing|PronType=Art), misma__(DET)(Gender=Fem|Number=Sing|PronType=Dem), manera__(NOUN)(Gender=Fem|Number=Sing), Me__(PRON)(Case=Dat|Number=Sing|Person=1|PrepCase=Npr|PronType=Prs), pone__(VERB)(Mood=Ind|Numbe…	, MISC(Internet)
Desarrollé depresión hace 9 años y me diagnosticaron oficialmente hace 5 años y adivina quién sigue siendo una perra deprimida 😛	depressed	es	train	Desarrollé depresión hace [NUMERO] años y me diagnosticaron oficialmente hace [NUMERO] años y adivina quién sigue siendo una perra deprimida	desarrollé depresión hace [numero] años y me diagnosticaron oficialmente hace [numero] años y adivina quién sigue siendo una perra deprimida	Desarrollé__(VERB)(Mood=Ind|Number=Sing|Person=1|Tense=Past|VerbForm=Fin), depresión__(NOUN)(Gender=Fem|Number=Sing), hace__(VERB)(Mood=Ind|Number=Sing|Person=3|Tense=Pres|VerbForm=Fin), [NUMERO__(NOUN)(Gender=Masc|Number=Sing), ]__(ADP), años__(NOUN)(Gender=Masc|Number=Plur), y__(CCONJ), me__(PRON)(Case=Dat|Number=Sing|Person=1|PrepCase=Npr|PronType=Prs), diagnosticaron__(VERB)(Mood=Ind|Number=P…	MISC([NUMERO)
No voy a ser como 'jaja, sí, la clave para no ser una mierda en tu trabajo es tener una vida perfecta :)))))' pero no voy a ser como 'en realidad estoy deprimido pero forzando una sonrisa con el 1 en 1,000,000 de posibilidades de mejorar el día de otra persona hace que la vida se sienta digna de ser vivida'	depressed	es	train	No voy a ser como jajaja, sí, la clave para no ser una mierda en tu trabajo es tener una vida perfecta : pero no voy a ser como en realidad estoy deprimido pero forzando una sonrisa con el [NUMERO] en [NUMERO],[NUMERO] de posibilidades de mejorar el día de otra persona hace que la vida se sienta digna de ser vivida	no voy a ser como jajaja, sí, la clave para no ser una mierda en tu trabajo es tener una vida perfecta : pero no voy a ser como en realidad estoy deprimido pero forzando una sonrisa con el [numero] en [numero],[numero] de posibilidades de mejorar el día de otra persona hace que la vida se sienta digna de ser vivida	No__(ADV)(Polarity=Neg), voy__(AUX)(Mood=Ind|Number=Sing|Person=1|Tense=Pres|VerbForm=Fin), a__(ADP), ser__(AUX)(VerbForm=Inf), como__(SCONJ), jajaja__(NOUN)(Gender=Masc|Number=Sing), ,__(PUNCT)(PunctType=Comm), sí__(INTJ), ,__(PUNCT)(PunctType=Comm), la__(DET)(Definite=Def|Gender=Fem|Number=Sing|PronType=Art), clave__(NOUN)(Gender=Fem|Number=Sing), para__(ADP), no__(ADV)(Polarity=Neg), ser__(AUX…	MISC([NUMERO), MISC([NUMERO)
Una cosa interesante es cómo cuando estás increíblemente molesto y deprimido por las cosas, las cosas que probablemente ayudarían son inaccesibles, como resultado directo de por qué estás en este miserable lío de todos modos. Es un círculo vicioso, loop, catch 22.	depressed	es	train	Una cosa interesante es cómo cuando estás increíblemente molesto y deprimido por las cosas, las cosas que probablemente ayudarían son inaccesibles, como resultado directo de por qué estás en este miserable lío de todos modos Es un círculo vicioso, lóp, catch [NUMERO]	una cosa interesante es cómo cuando estás increíblemente molesto y deprimido por las cosas, las cosas que probablemente ayudarían son inaccesibles, como resultado directo de por qué estás en este miserable lío de todos modos es un círculo vicioso, lóp, catch [numero]	Una__(DET)(Definite=Ind|Gender=Fem|Number=Sing|PronType=Art), cosa__(NOUN)(Gender=Fem|Number=Sing), interesante__(ADJ)(Number=Sing), es__(AUX)(Mood=Ind|Number=Sing|Person=3|Tense=Pres|VerbForm=Fin), cómo__(PRON)(PronType=Ind), cuando__(SCONJ), estás__(AUX)(Mood=Ind|Number=Sing|Person=2|Tense=Pres|VerbForm=Fin), increíblemente__(ADV), molesto__(ADJ)(Gender=Masc|Number=Sing), y__(CCONJ), deprimido_…	MISC([NUMERO)
@HillaryClinton Solo puedo trabajar a tiempo parcial debido a problemas de salud. Daphne tiene 15 años, ahora tiene un soplo cardíaco y mis hijos tienen 6 años. Leo tiene un soplo cardíaco y Tiger. He estado tan deprimido por todo lo que mi hermana solo se ha ido hace 1 año y medio, todavía es muy	depressed	es	val	Solo puedo trabajar a tiempo parcial debido a problemas de salud Daphne tiene [NUMERO] años, ahora tiene un soplo cardíaco y mis hijos tienen [NUMERO] años Leo tiene un soplo cardíaco y Tiger He estado tan deprimido por todo lo que mi hermana solo se ha ido hace [NUMERO] año y medio, todavía es muy	solo puedo trabajar a tiempo parcial debido a problemas de salud daphne tiene [numero] años, ahora tiene un soplo cardíaco y mis hijos tienen [numero] años leo tiene un soplo cardíaco y tiger he estado tan deprimido por todo lo que mi hermana solo se ha ido hace [numero] año y medio, todavía es muy	Solo__(ADV), puedo__(AUX)(Mood=Ind|Number=Sing|Person=1|Tense=Pres|VerbForm=Fin), trabajar__(VERB)(VerbForm=Inf), a__(ADP), tiempo__(NOUN)(Gender=Masc|Number=Sing), parcial__(ADJ)(Number=Sing), debido__(ADJ), a__(ADP), problemas__(NOUN)(Gender=Masc|Number=Plur), de__(ADP), salud__(NOUN)(Gender=Fem|Number=Sing), Daphne__(PROPN), tiene__(VERB)(Mood=Ind|Number=Sing|Person=3|Tense=Pres|VerbForm=Fin),…	PER(Daphne), MISC([NUMERO), MISC([NUMERO), PER(Leo), MISC(Tiger)
¡¡Dejen de darles bolas de foul a los niños pequeños!! ¡tendrían 4 y lo olvidarán en un minuto! ¡Tengo 23 años y estoy deprimido y me haría toda la semana!	depressed	es	val	¡Dejen de darles bolas de foul a los niños pequeños! ¡tendrían [NUMERO] y lo olvidarán en un minuto! ¡Tengo [NUMERO] años y estoy deprimido y me haría toda la semana!	¡dejen de darles bolas de foul a los niños pequeños! ¡tendrían [numero] y lo olvidarán en un minuto! ¡tengo [numero] años y estoy deprimido y me haría toda la semana!	¡__(PUNCT)(PunctSide=Ini|PunctType=Excl), Dejen__(VERB)(Mood=Imp|Number=Plur|Person=3|VerbForm=Fin), de__(ADP), dar__(VERB)(VerbForm=Inf), les__(PRON)(Case=Dat|Number=Plur|Person=3|PronType=Prs), bolas__(NOUN)(Gender=Fem|Number=Plur), de__(ADP), foul__(NOUN)(Gender=Masc|Number=Sing), a__(ADP), los__(DET)(Definite=Def|Gender=Masc|Number=Plur|PronType=Art), niños__(NOUN)(Gender=Masc|Number=Plur), p…	,
La pregunta “¿ha considerado comprar en lugar de alquilar?” tiene la misma energía que “¿estás deprimido? Deberías beber más agua”	depressed	es	train	La pregunta ¿ha considerado comprar en lugar de alquilar? tiene la misma energía que ¿estás deprimido? Deberías beber más agua	la pregunta ¿ha considerado comprar en lugar de alquilar? tiene la misma energía que ¿estás deprimido? deberías beber más agua	La__(DET)(Definite=Def|Gender=Fem|Number=Sing|PronType=Art), pregunta__(NOUN)(Gender=Fem|Number=Sing), ¿__(PUNCT)(PunctSide=Ini|PunctType=Qest), ha__(AUX)(Mood=Ind|Number=Sing|Person=3|Tense=Pres|VerbForm=Fin), considerado__(VERB)(Gender=Masc|Number=Sing|Tense=Past|VerbForm=Part), comprar__(VERB)(VerbForm=Inf), en__(ADP), lugar__(NOUN), de__(ADP), alquilar__(VERB)(VerbForm=Inf), ?__(PUNCT)(PunctS…	,
Si derramo lágrimas cada vez que me siento decepcionado en mi vida, probablemente podría reemplazar las aguas de muchos océanos. Sin embargo, trato de mantener la esperanza. Trato de aferrarme a las veces que he estado impresionado, en lugar de las veces que he estado deprimido.	depressed	es	train	Si derramo lágrimas cada vez que me siento decepcionado en mi vida, probablemente podría rémplazar las aguas de muchos océanos Sin embargo, trato de mantener la esperanza Trato de aferrarme a las veces que he estado impresionado, en lugar de las veces que he estado deprimido	si derramo lágrimas cada vez que me siento decepcionado en mi vida, probablemente podría rémplazar las aguas de muchos océanos sin embargo, trato de mantener la esperanza trato de aferrarme a las veces que he estado impresionado, en lugar de las veces que he estado deprimido	Si__(SCONJ), derramo__(VERB)(Mood=Ind|Number=Sing|Person=1|Tense=Pres|VerbForm=Fin), lágrimas__(NOUN)(Gender=Fem|Number=Plur), cada__(DET)(Number=Sing|PronType=Tot), vez__(NOUN)(Gender=Fem|Number=Sing), que__(PRON)(PronType=Int,Rel), me__(PRON)(Case=Dat|Number=Sing|Person=1|PrepCase=Npr|PronType=Prs), siento__(VERB)(Mood=Ind|Number=Sing|Person=1|Tense=Pres|VerbForm=Fin), decepcionado__(ADJ)(Gende…
estar deprimido / suicida es extraño en la forma en que a veces intentas ser muy sutil y pasar desapercibido y, sin embargo, todos te miran y, a veces, sientes que también podrías estar gritando audiblemente en la cara de las personas pidiendo ayuda, pero nadie escucha	depressed	es	train	estar deprimido / suicida es extraño en la forma en que a veces intentas ser muy sutil y pasar desapercibido y, sin embargo, todos te miran y, a veces, sientes que también podrías estar gritando audiblemente en la cara de las personas pidiendo ayuda, pero nadie escucha	estar deprimido / suicida es extraño en la forma en que a veces intentas ser muy sutil y pasar desapercibido y, sin embargo, todos te miran y, a veces, sientes que también podrías estar gritando audiblemente en la cara de las personas pidiendo ayuda, pero nadie escucha	estar__(AUX)(VerbForm=Inf), deprimido__(ADJ)(Gender=Masc|Number=Sing|VerbForm=Part), /__(PUNCT)(PunctType=Colo), suicida__(ADJ)(Number=Sing), es__(AUX)(Mood=Ind|Number=Sing|Person=3|Tense=Pres|VerbForm=Fin), extraño__(ADJ)(Gender=Masc|Number=Sing), en__(ADP), la__(DET)(Definite=Def|Gender=Fem|Number=Sing|PronType=Art), forma__(NOUN)(Gender=Fem|Number=Sing), en__(ADP), que__(PRON)(PronType=Int,Rel…
Si estás pasando por algo como esto, solo debes saber que no estás solo y puede ser difícil como el infierno y puede llevar tiempo, pero habla con alguien, haz cualquier cosa, ayuda a tu alma, la felicidad te espera en algún lugar. saber la diferencia entre estar triste y estar deprimido.	depressed	es	train	Si estás pasando por algo como esto, solo debes saber que no estás solo y puede ser difícil como el infierno y puede llevar tiempo, pero habla con alguien, haz cualquier cosa, ayuda a tu alma, la felicidad te espera en algún lugar saber la diferencia entre estar triste y estar deprimido	si estás pasando por algo como esto, solo debes saber que no estás solo y puede ser difícil como el infierno y puede llevar tiempo, pero habla con alguien, haz cualquier cosa, ayuda a tu alma, la felicidad te espera en algún lugar saber la diferencia entre estar triste y estar deprimido	Si__(SCONJ), estás__(AUX)(Mood=Ind|Number=Sing|Person=2|Tense=Pres|VerbForm=Fin), pasando__(VERB)(VerbForm=Ger), por__(ADP), algo__(PRON)(Number=Sing|PronType=Ind), como__(SCONJ), esto__(PRON)(Number=Sing|PronType=Dem), ,__(PUNCT)(PunctType=Comm), solo__(ADJ)(Gender=Masc|Number=Sing), debes__(AUX)(Mood=Ind|Number=Sing|Person=2|Tense=Pres|VerbForm=Fin), saber__(AUX)(VerbForm=Inf), que__(SCONJ), no…
Muchos de nosotros tal vez estamos deprimidos o tristes y sentimos que la suya es una gran nube sobre nosotros y nada parece ayudar. Hablar con la gente no parece ayudar. Comer no parece ayudar. Etc	depressed	es	train	Muchos de nosotros tal vez estamos deprimidos o tristes y sentimos que la suya es una gran nube sobre nosotros y nada parece ayudar Hablar con la gente no parece ayudar Comer no parece ayudar Etc	muchos de nosotros tal vez estamos deprimidos o tristes y sentimos que la suya es una gran nube sobre nosotros y nada parece ayudar hablar con la gente no parece ayudar comer no parece ayudar etc	Muchos__(PRON)(Gender=Masc|NumType=Card|Number=Plur|PronType=Ind), de__(ADP), nosotros__(PRON)(Case=Acc,Nom|Gender=Masc|Number=Plur|Person=1|PronType=Prs), tal__(NOUN), vez__(NOUN), estamos__(AUX)(Mood=Ind|Number=Plur|Person=1|Tense=Pres|VerbForm=Fin), deprimidos__(ADJ)(Gender=Masc|Number=Plur|VerbForm=Part), o__(CCONJ), tristes__(ADJ)(Number=Plur), y__(CCONJ), sentimos__(VERB)(Mood=Ind|Number=Pl…	PER(Comer), ORG(Etc)
Cuando estás deprimido no solo lloras, te lastimas mental, física o emocionalmente. la tristeza llega a todos y la depresión golpea a la gente de la nada y se apodera de tu vida pero ni siquiera lo sabes. es un grito 4 ayuda pero a veces b 2 débil 2 pide 4 ayuda y te matará	depressed	es	train	Cuando estás deprimido no solo lloras, te lastimas mental, física o emocionalmente la tristeza llega a todos y la depresión golpea a la gente de la nada y se apodera de tu vida pero ni siquiera lo sabes es un grito [NUMERO] ayuda pero a veces b [NUMERO] débil [NUMERO] pide [NUMERO] ayuda y te matará	cuando estás deprimido no solo lloras, te lastimas mental, física o emocionalmente la tristeza llega a todos y la depresión golpea a la gente de la nada y se apodera de tu vida pero ni siquiera lo sabes es un grito [numero] ayuda pero a veces b [numero] débil [numero] pide [numero] ayuda y te matará	Cuando__(SCONJ), estás__(AUX)(Mood=Ind|Number=Sing|Person=2|Tense=Pres|VerbForm=Fin), deprimido__(ADJ)(Gender=Masc|Number=Sing|VerbForm=Part), no__(ADV)(Polarity=Neg), solo__(ADJ)(Gender=Masc|Number=Sing), lloras__(VERB)(Mood=Ind|Number=Sing|Person=2|Tense=Pres|VerbForm=Fin), ,__(PUNCT)(PunctType=Comm), te__(PRON)(Case=Dat|Number=Sing|Person=2|PrepCase=Npr|PronType=Prs), lastimas__(VERB)(Mood=Ind…	PER([NUMERO)
si dices y piensas que cualquiera y todos están deprimidos, estás equivocado. any1 puede estar triste y terminar feliz pronto. pero estar deprimido es una conversación completamente diferente, vas a través de sm bs y solo no estás 4 días, semanas, tal vez años. sufren con muchos pensamientos y remordimientos y vacío en su alma	depressed	es	train	si dices y piensas que cualquiera y todos están deprimidos, estás equivocado any1 puede estar triste y terminar feliz pronto pero estar deprimido es una conversación completamente diferente, vas a través de Su Majestad bs y solo no estás [NUMERO] días, semanas, tal vez años sufren con muchos pensamientos y remordimientos y vacío en su alma	si dices y piensas que cualquiera y todos están deprimidos, estás equivocado any1 puede estar triste y terminar feliz pronto pero estar deprimido es una conversación completamente diferente, vas a través de su majestad bs y solo no estás [numero] días, semanas, tal vez años sufren con muchos pensamientos y remordimientos y vacío en su alma	si__(SCONJ), dices__(VERB)(Mood=Ind|Number=Sing|Person=2|Tense=Pres|VerbForm=Fin), y__(CCONJ), piensas__(VERB)(Mood=Ind|Number=Sing|Person=2|Tense=Pres|VerbForm=Fin), que__(SCONJ), cualquiera__(PRON)(Number=Sing|PronType=Ind), y__(CCONJ), todos__(PRON)(Gender=Masc|Number=Plur|PronType=Tot), están__(AUX)(Mood=Ind|Number=Plur|Person=3|Tense=Pres|VerbForm=Fin), deprimidos__(ADJ)(Gender=Masc|Number=P…	LOC(Su Majestad)
En los primeros días estaba haciendo el primero y ¡GUAU, esa es una forma rápida de deprimirse! Es mucho mejor ahora: ya no estoy compitiendo.	depressed	es	val	En los primeros días estaba haciendo el primero y ¡GUAU, esa es una forma rápida de deprimirse! Es mucho mejor ahora: ya no estoy compitiendo	en los primeros días estaba haciendo el primero y ¡guau, esa es una forma rápida de deprimirse! es mucho mejor ahora: ya no estoy compitiendo	En__(ADP), los__(DET)(Definite=Def|Gender=Masc|Number=Plur|PronType=Art), primeros__(ADJ)(Gender=Masc|NumType=Ord|Number=Plur), días__(NOUN)(Gender=Masc|Number=Plur), estaba__(AUX)(Mood=Ind|Number=Sing|Person=3|Tense=Imp|VerbForm=Fin), haciendo__(VERB)(VerbForm=Ger), el__(DET)(Definite=Def|Gender=Masc|Number=Sing|PronType=Art), primero__(ADJ)(Gender=Masc|NumType=Ord|Number=Sing), y__(CCONJ), ¡__(…	MISC(GUAU),
Poder tener un trabajo que sea extenuante para no deprimirme pero también lo suficientemente relajante para no morir de estrés. Además, paga más del salario mínimo.	depressed	es	val	Poder tener un trabajo que sea extenuante para no deprimirme pero también lo suficientemente relajante para no morir de estrés Además, paga más del salario mínimo	poder tener un trabajo que sea extenuante para no deprimirme pero también lo suficientemente relajante para no morir de estrés además, paga más del salario mínimo	Poder__(AUX)(VerbForm=Inf), tener__(VERB)(VerbForm=Inf), un__(DET)(Definite=Ind|Gender=Masc|Number=Sing|PronType=Art), trabajo__(NOUN)(Gender=Masc|Number=Sing), que__(PRON)(PronType=Int,Rel), sea__(AUX)(Mood=Sub|Number=Sing|Person=3|Tense=Pres|VerbForm=Fin), extenuante__(ADJ)(Number=Sing), para__(ADP), no__(ADV)(Polarity=Neg), deprimir__(VERB)(VerbForm=Inf), me__(PRON)(Case=Acc|Number=Sing|Person…
Cada segundo, miro a Blueno y me deprimo un poco más por su cabello sugerente y sus pómulos estoicos.	depressed	es	train	Cada segundo, miro a Blueno y me deprimo un poco más por su cabello sugerente y sus pómulos estoicos	cada segundo, miro a blueno y me deprimo un poco más por su cabello sugerente y sus pómulos estoicos	Cada__(DET)(Number=Sing|PronType=Tot), segundo__(ADJ)(Gender=Masc|NumType=Ord|Number=Sing), ,__(PUNCT)(PunctType=Comm), miro__(VERB)(Mood=Ind|Number=Sing|Person=1|Tense=Pres|VerbForm=Fin), a__(ADP), Blueno__(PROPN), y__(CCONJ), me__(PRON)(Case=Dat|Number=Sing|Person=1|PrepCase=Npr|PronType=Prs), deprimo__(VERB)(Mood=Ind|Number=Sing|Person=1|Tense=Pres|VerbForm=Fin), un__(DET)(Definite=Ind|Gender=…	PER(Blueno)
Solo el tema principal de MASH me hace sentir deprimido... ¡Quizás incluso *pensar* solo en el tema principal de MASH!	depressed	es	test	Solo el tema principal de MASH me hace sentir deprimido ¡Quizás incluso *pensar* solo en el tema principal de MASH!	solo el tema principal de mash me hace sentir deprimido ¡quizás incluso *pensar* solo en el tema principal de mash!	Solo__(ADV), el__(DET)(Definite=Def|Gender=Masc|Number=Sing|PronType=Art), tema__(NOUN)(Gender=Masc|Number=Sing), principal__(ADJ)(Number=Sing), de__(ADP), MASH__(PROPN), me__(PRON)(Case=Dat|Number=Sing|Person=1|PrepCase=Npr|PronType=Prs), hace__(VERB)(Mood=Ind|Number=Sing|Person=3|Tense=Pres|VerbForm=Fin), sentir__(VERB)(VerbForm=Inf), deprimido__(ADJ)(Gender=Masc|Number=Sing|VerbForm=Part), ¡__…	MISC(MASH), MISC(MASH)
Si escucho estaciones de rock empiezo a deprimirme. Tráeme mi nicho de grupo y las estaciones de Romeo Santos.	depressed	es	train	Si escucho estaciones de rock empiezo a deprimirme Tráeme mi nicho de grupo y las estaciones de Romeo Santos	si escucho estaciones de rock empiezo a deprimirme tráeme mi nicho de grupo y las estaciones de romeo santos	Si__(SCONJ), escucho__(VERB)(Mood=Ind|Number=Sing|Person=1|Tense=Pres|VerbForm=Fin), estaciones__(NOUN)(Gender=Fem|Number=Plur), de__(ADP), rock__(NOUN)(Gender=Masc|Number=Sing), empiezo__(VERB)(Mood=Ind|Number=Sing|Person=1|Tense=Pres|VerbForm=Fin), a__(ADP), deprimir__(VERB)(VerbForm=Inf), me__(PRON)(Case=Dat|Number=Sing|Person=1|PrepCase=Npr|PronType=Prs), Tráeme__(PROPN), mi__(DET)(Number=Sin…	MISC(Tráeme), LOC(Romeo Santos)
Juro que si me deprimo porque me obligué a ver a Khalid en lugar de recibir entradas como regalo sorpresa del hombre que no tengo, me enfadaré.	depressed	es	val	Juro que si me deprimo porque me obligué a ver a Khalid en lugar de recibir entradas como regalo sorpresa del hombre que no tengo, me enfadaré	juro que si me deprimo porque me obligué a ver a khalid en lugar de recibir entradas como regalo sorpresa del hombre que no tengo, me enfadaré	Juro__(VERB)(Mood=Ind|Number=Sing|Person=1|Tense=Pres|VerbForm=Fin), que__(SCONJ), si__(SCONJ), me__(PRON)(Case=Dat|Number=Sing|Person=1|PrepCase=Npr|PronType=Prs), deprimo__(VERB)(Mood=Ind|Number=Sing|Person=1|Tense=Pres|VerbForm=Fin), porque__(SCONJ), me__(PRON)(Case=Dat|Number=Sing|Person=1|PrepCase=Npr|PronType=Prs), obligué__(VERB)(Mood=Ind|Number=Sing|Person=1|Tense=Past|VerbForm=Fin), a__(…	PER(Khalid)
Después de un mes de estar deprimida, papá me dio un ultimátum: paga el alquiler o vete. Así que encontré una suite en el sótano con un amigo y comencé a trabajar a tiempo completo en McDonald's haciendo mantenimiento nocturno para poder sobrevivir. Dormí mucho en el Play Place.	depressed	es	val	Después de un mes de estar deprimida, papá me dio un ultimátum: paga el alquiler o vete Así que encontré una suite en el sótano con un amigo y comencé a trabajar a tiempo completo en McDonalds haciendo mantenimiento nocturno para poder sobrevivir Dormí mucho en el Play Place	después de un mes de estar deprimida, papá me dio un ultimátum: paga el alquiler o vete así que encontré una suite en el sótano con un amigo y comencé a trabajar a tiempo completo en mcdonalds haciendo mantenimiento nocturno para poder sobrevivir dormí mucho en el play place	Después__(ADV), de__(ADP), un__(DET)(Definite=Ind|Gender=Masc|Number=Sing|PronType=Art), mes__(NOUN)(Gender=Masc|Number=Sing), de__(ADP), estar__(AUX)(VerbForm=Inf), deprimida__(ADJ)(Gender=Fem|Number=Sing|VerbForm=Part), ,__(PUNCT)(PunctType=Comm), papá__(NOUN)(Gender=Masc|Number=Sing), me__(PRON)(Case=Dat|Number=Sing|Person=1|PrepCase=Npr|PronType=Prs), dio__(VERB)(Mood=Ind|Number=Sing|Person=3…	LOC(McDonalds), PER(Dormí), LOC(Play Place)
soy hostil Soy grosero. estoy a la defensiva Estoy enojado. Estoy deprimido. Tengo problemas de ira. Tengo TDAH. Tengo leve MPD. Tengo advertencias de trastorno bipolar. Tengo pensamientos suicidas. Tengo tendencias suicidas. Podría seguir y seguir y seguir. ¿adivina qué?	depressed	es	train	soy hostil Soy grosero estoy a la defensiva Estoy enojado Estoy deprimido Tengo problemas de ira Tengo TDAH Tengo leve MPD Tengo advertencias de trastorno bipolar Tengo pensamientos suicidas Tengo tendencias suicidas Podría seguir y seguir y seguir ¿adivina qué	soy hostil soy grosero estoy a la defensiva estoy enojado estoy deprimido tengo problemas de ira tengo tdah tengo leve mpd tengo advertencias de trastorno bipolar tengo pensamientos suicidas tengo tendencias suicidas podría seguir y seguir y seguir ¿adivina qué	soy__(AUX)(Mood=Ind|Number=Sing|Person=1|Tense=Pres|VerbForm=Fin), hostil__(ADJ)(Number=Sing), Soy__(AUX)(Mood=Ind|Number=Sing|Person=1|Tense=Pres|VerbForm=Fin), grosero__(ADJ)(Gender=Masc|Number=Sing), estoy__(VERB)(Mood=Ind|Number=Sing|Person=1|Tense=Pres|VerbForm=Fin), a__(ADP), la__(DET)(Definite=Def|Gender=Fem|Number=Sing|PronType=Art), defensiva__(ADJ)(Gender=Fem|Number=Sing), Estoy__(AUX)(…	ORG(MPD),
Estoy aquí para deprimirte. Cada vez que veo avance y miro a Mina confiada, pienso en cómo uno de sus problemas es la inseguridad de estar en el escenario y yo- dkfkdkdndkck	depressed	es	train	Estoy aquí para deprimirte Cada vez que veo avance y miro a Mina confiada, pienso en cómo uno de sus problemas es la inseguridad de estar en el escenario y yo- dkfkdkdndkck	estoy aquí para deprimirte cada vez que veo avance y miro a mina confiada, pienso en cómo uno de sus problemas es la inseguridad de estar en el escenario y yo- dkfkdkdndkck	Estoy__(AUX)(Mood=Ind|Number=Sing|Person=1|Tense=Pres|VerbForm=Fin), aquí__(ADV), para__(ADP), deprimir__(VERB)(VerbForm=Inf), te__(PRON)(Case=Dat|Number=Sing|Person=2|PrepCase=Npr|PronType=Prs), Cada__(DET)(Number=Sing|PronType=Tot), vez__(NOUN)(Gender=Fem|Number=Sing), que__(PRON)(PronType=Int,Rel), veo__(VERB)(Mood=Ind|Number=Sing|Person=1|Tense=Pres|VerbForm=Fin), avance__(NOUN)(Gender=Masc|N…	PER(Mina)
Mucha gente dice que está deprimida, pero no es así. Lo dicen todo el tiempo solo por decirlo y debe detenerse porque se convertirá en una realidad para ellos, y apuesto a que la mayoría de ellos no conocen el verdadero significado de la depresión.	depressed	es	val	Mucha gente dice que está deprimida, pero no es así Lo dicen todo el tiempo solo por decirlo y debe detenerse porque se convertirá en una realidad para ellos, y apuesto a que la mayoría de ellos no conocen el verdadero significado de la depresión	mucha gente dice que está deprimida, pero no es así lo dicen todo el tiempo solo por decirlo y debe detenerse porque se convertirá en una realidad para ellos, y apuesto a que la mayoría de ellos no conocen el verdadero significado de la depresión	Mucha__(DET)(Gender=Fem|NumType=Card|Number=Sing|PronType=Ind), gente__(NOUN)(Gender=Fem|Number=Sing), dice__(VERB)(Mood=Ind|Number=Sing|Person=3|Tense=Pres|VerbForm=Fin), que__(SCONJ), está__(AUX)(Mood=Ind|Number=Sing|Person=3|Tense=Pres|VerbForm=Fin), deprimida__(ADJ)(Gender=Fem|Number=Sing|VerbForm=Part), ,__(PUNCT)(PunctType=Comm), pero__(CCONJ), no__(ADV)(Polarity=Neg), es__(AUX)(Mood=Ind|Nu…
De acuerdo, no estaba ayudando que este sea el cuarto día consecutivo que he estado deprimido con un gran pico en mi ansiedad, ¡fantástico!	depressed	es	val	De acuerdo, no estaba ayudando que este sea el cuarto día consecutivo que he estado deprimido con un gran pico en mi ansiedad, ¡fantástico!	de acuerdo, no estaba ayudando que este sea el cuarto día consecutivo que he estado deprimido con un gran pico en mi ansiedad, ¡fantástico!	De__(ADP), acuerdo__(NOUN), ,__(PUNCT)(PunctType=Comm), no__(ADV)(Polarity=Neg), estaba__(AUX)(Mood=Ind|Number=Sing|Person=3|Tense=Imp|VerbForm=Fin), ayudando__(VERB)(VerbForm=Ger), que__(SCONJ), este__(PRON)(Gender=Masc|Number=Sing|PronType=Dem), sea__(AUX)(Mood=Sub|Number=Sing|Person=3|Tense=Pres|VerbForm=Fin), el__(DET)(Definite=Def|Gender=Masc|Number=Sing|PronType=Art), cuarto__(ADJ)(Gender=M…
No eres inútil. Te las arreglas para alegrarme el día cada vez que hablo contigo eso es un talento ya que soy un pesimista deprimido.	depressed	es	train	No eres inútil Te las arreglas para alegrarme el día cada vez que hablo contigo eso es un talento ya que soy un pesimista deprimido	no eres inútil te las arreglas para alegrarme el día cada vez que hablo contigo eso es un talento ya que soy un pesimista deprimido	No__(ADV)(Polarity=Neg), eres__(AUX)(Mood=Ind|Number=Sing|Person=2|Tense=Pres|VerbForm=Fin), inútil__(ADJ)(Number=Sing), Te__(PRON)(Case=Dat|Number=Sing|Person=2|PrepCase=Npr|PronType=Prs), las__(PRON)(Case=Acc|Gender=Fem|Number=Plur|Person=3|PrepCase=Npr|PronType=Prs), arreglas__(VERB)(Mood=Ind|Number=Sing|Person=3|Tense=Pres|VerbForm=Fin), para__(ADP), alegrar__(VERB)(VerbForm=Inf), me__(PRON)(…
Felicidades 🎉 Eres el afortunado ganador de la lotería feliz 😃 Muchos adolescentes socialmente ansiosos y/o deprimidos (y algunos adultos) participan, pero solo puede haber 1 ganador ✨ Así que disfruta de tu felicidad y a todos los demás mejor suerte la próxima vez y no no te preocupes 1 dia tu tambien ganaras 😄	depressed	es	val	Felicidades Eres el afortunado ganador de la lotería feliz Muchos adolescentes socialmente ansiosos y/o deprimidos y algunos adultos participan, pero solo puede haber [NUMERO] ganador Así que disfruta de tu felicidad y a todos los demás mejor suerte la próxima vez y no no te preocupes [NUMERO] dia tu tambien ganaras	felicidades eres el afortunado ganador de la lotería feliz muchos adolescentes socialmente ansiosos y/o deprimidos y algunos adultos participan, pero solo puede haber [numero] ganador así que disfruta de tu felicidad y a todos los demás mejor suerte la próxima vez y no no te preocupes [numero] dia tu tambien ganaras	Felicidades__(NOUN)(Gender=Fem|Number=Plur), Eres__(AUX)(Mood=Ind|Number=Sing|Person=2|Tense=Pres|VerbForm=Fin), el__(DET)(Definite=Def|Gender=Masc|Number=Sing|PronType=Art), afortunado__(ADJ)(Gender=Masc|Number=Sing|VerbForm=Part), ganador__(NOUN)(Gender=Masc|Number=Sing), de__(ADP), la__(DET)(Definite=Def|Gender=Fem|Number=Sing|PronType=Art), lotería__(NOUN)(Gender=Fem|Number=Sing), feliz__(ADJ…	MISC([NUMERO)
Es por eso que siempre estoy deprimido. Ha sido una batalla tan jodida con mi hermana, ha sido tan desgarrador ver cómo luchan mis sobrinos. Me siento culpable todo el tiempo, siempre siento que hay más que debería estar haciendo por ellos. Mi corazón solo corazones para ellos	depressed	es	train	Es por eso que siempre estoy deprimido Ha sido una batalla tan jodida con mi hermana, ha sido tan desgarrador ver cómo luchan mis sobrinos Me siento culpable todo el tiempo, siempre siento que hay más que debería estar haciendo por ellos Mi corazón solo corazones para ellos	es por eso que siempre estoy deprimido ha sido una batalla tan jodida con mi hermana, ha sido tan desgarrador ver cómo luchan mis sobrinos me siento culpable todo el tiempo, siempre siento que hay más que debería estar haciendo por ellos mi corazón solo corazones para ellos	Es__(AUX)(Mood=Ind|Number=Sing|Person=3|Tense=Pres|VerbForm=Fin), por__(ADP), eso__(PRON)(Number=Sing|PronType=Dem), que__(PRON)(PronType=Int,Rel), siempre__(ADV), estoy__(AUX)(Mood=Ind|Number=Sing|Person=1|Tense=Pres|VerbForm=Fin), deprimido__(ADJ)(Gender=Masc|Number=Sing|VerbForm=Part), Ha__(AUX)(Mood=Ind|Number=Sing|Person=3|Tense=Pres|VerbForm=Fin), sido__(AUX)(Gender=Masc|Number=Sing|Tense=P…	,
Tal vez estoy leyendo demasiado, parecías más feliz no hace mucho tiempo, luego hablaste sobre un problema de salud que tuviste y cómo está empeorando y luego comenzaste a usar un sitio de citas por lo que suena y ahora suenas deprimido otra vez	depressed	es	val	Tal vez estoy leyendo demasiado, parecías más feliz no hace mucho tiempo, luego hablaste sobre un problema de salud que tuviste y cómo está empeorando y luego comenzaste a usar un sitio de citas por lo que suena y ahora suenas deprimido otra vez	tal vez estoy leyendo demasiado, parecías más feliz no hace mucho tiempo, luego hablaste sobre un problema de salud que tuviste y cómo está empeorando y luego comenzaste a usar un sitio de citas por lo que suena y ahora suenas deprimido otra vez	Tal__(NOUN), vez__(NOUN), estoy__(AUX)(Mood=Ind|Number=Sing|Person=1|Tense=Pres|VerbForm=Fin), leyendo__(VERB)(VerbForm=Ger), demasiado__(ADV), ,__(PUNCT)(PunctType=Comm), parecías__(VERB)(Mood=Ind|Number=Sing|Person=3|Tense=Pres|VerbForm=Fin), más__(ADV)(Degree=Cmp), feliz__(ADJ)(Number=Sing), no__(ADV)(Polarity=Neg), hace__(VERB)(Mood=Ind|Number=Sing|Person=3|Tense=Pres|VerbForm=Fin), mucho__(D…
¡Teniendo otro terrible día de dolor! El estrés es uno de mis mayores desencadenantes. ¿Lo que es tuyo? #Dolorcrónico #enfermedadcrónica #crónica #depresión #dolor #estrés #manejo del estrés	depressed	es	train	¡Teniendo otro terrible día de dolor! El estrés es uno de mis mayores desencadenantes ¿Lo que es tuyo? #[HASHTAG]_Dolorcrónico #[HASHTAG]_enfermedadcrónica #[HASHTAG]_crónica #[HASHTAG]_depresión #[HASHTAG]_dolor #[HASHTAG]_estrés #[HASHTAG]_manejo del estrés	¡teniendo otro terrible día de dolor! el estrés es uno de mis mayores desencadenantes ¿lo que es tuyo? #[hashtag]_dolorcrónico #[hashtag]_enfermedadcrónica #[hashtag]_crónica #[hashtag]_depresión #[hashtag]_dolor #[hashtag]_estrés #[hashtag]_manejo del estrés	¡__(PUNCT)(PunctSide=Ini|PunctType=Excl), Teniendo__(VERB)(VerbForm=Ger), otro__(DET)(Gender=Masc|Number=Sing|PronType=Ind), terrible__(ADJ)(Number=Sing), día__(NOUN)(Gender=Masc|Number=Sing), de__(ADP), dolor__(NOUN)(Gender=Masc|Number=Sing), !__(PUNCT)(PunctSide=Fin|PunctType=Excl), El__(DET)(Definite=Def|Gender=Masc|Number=Sing|PronType=Art), estrés__(NOUN)(Gender=Masc|Number=Sing), es__(AUX)(…	, ,
Es muy inseguro, siempre me encanta cuando a la gente le gusta el de mi perro. Mi Muffie tenía a su mejor amigo al lado y tenía que visitarlo todos los días. Si no lo hiciera, se deprimiría. Nunca me molestó. No entiendo gilipollas así.	depressed	es	train	Es muy inseguro, siempre me encanta cuando a la gente le gusta el de mi perro Mi Muffie tenía a su mejor amigo al lado y tenía que visitarlo todos los días Si no lo hiciera, se deprimiría Nunca me molestó No entiendo gilipollas así	es muy inseguro, siempre me encanta cuando a la gente le gusta el de mi perro mi muffie tenía a su mejor amigo al lado y tenía que visitarlo todos los días si no lo hiciera, se deprimiría nunca me molestó no entiendo gilipollas así	Es__(AUX)(Mood=Ind|Number=Sing|Person=3|Tense=Pres|VerbForm=Fin), muy__(ADV), inseguro__(ADJ)(Gender=Masc|Number=Sing), ,__(PUNCT)(PunctType=Comm), siempre__(ADV), me__(PRON)(Case=Dat|Number=Sing|Person=1|PrepCase=Npr|PronType=Prs), encanta__(VERB)(Mood=Ind|Number=Sing|Person=3|Tense=Pres|VerbForm=Fin), cuando__(SCONJ), a__(ADP), la__(DET)(Definite=Def|Gender=Fem|Number=Sing|PronType=Art), gente_…	PER(Mi Muffie)
Sugeriría otras cosas. Como un descargo de responsabilidad. Pero tal vez, las personas que se sienten deprimidas porque quienes las rodean, pasarían por alto el descargo de responsabilidad y verían la brutalidad mostrada en los medios como la prueba de que sus actos tendrán las consecuencias deseadas.	depressed	es	train	Sugeriría otras cosas Como un descargo de responsabilidad Pero tal vez, las personas que se sienten deprimidas porque quienes las rodean, pasarían por alto el descargo de responsabilidad y verían la brutalidad mostrada en los medios como la prueba de que sus actos tendrán las consecuencias deseadas	sugeriría otras cosas como un descargo de responsabilidad pero tal vez, las personas que se sienten deprimidas porque quienes las rodean, pasarían por alto el descargo de responsabilidad y verían la brutalidad mostrada en los medios como la prueba de que sus actos tendrán las consecuencias deseadas	Sugeriría__(VERB)(Mood=Cnd|Number=Sing|Person=3|VerbForm=Fin), otras__(DET)(Gender=Fem|Number=Plur|PronType=Ind), cosas__(NOUN)(Gender=Fem|Number=Plur), Como__(SCONJ), un__(DET)(Definite=Ind|Gender=Masc|Number=Sing|PronType=Art), descargo__(NOUN)(Gender=Masc|Number=Sing), de__(ADP), responsabilidad__(NOUN)(Gender=Fem|Number=Sing), Pero__(CCONJ), tal__(NOUN), vez__(NOUN), ,__(PUNCT)(PunctType=Comm…
Mi roblox fue pirateado cuando era más joven y se deshicieron de todos mis robux y boletos y me deprimí.	depressed	es	val	Mi roblox fue pirateado cuando era más joven y se deshicieron de todos mis robux y boletos y me deprimí	mi roblox fue pirateado cuando era más joven y se deshicieron de todos mis robux y boletos y me deprimí	Mi__(DET)(Number=Sing|Number[psor]=Sing|Person=1|Poss=Yes|PronType=Prs), roblox__(NOUN)(Gender=Masc|Number=Sing), fue__(AUX)(Mood=Ind|Number=Sing|Person=3|Tense=Past|VerbForm=Fin), pirateado__(VERB)(Gender=Masc|Number=Sing|Tense=Past|VerbForm=Part), cuando__(SCONJ), era__(AUX)(Mood=Ind|Number=Sing|Person=3|Tense=Imp|VerbForm=Fin), más__(ADV)(Degree=Cmp), joven__(ADJ)(Number=Sing), y__(CCONJ), se_…
Sentirse aburrido y deprimido. ¿Algún sugar baby honesto que me ayude a superar esto? Envíame un mensaje privado al whatsapp +19034025041 para coordinar. #collegelife #findom #sugardaddy #sugarbabydating #sugardaddywanted #sugarmomma #Sugarmummy #SugarDaddys #richmeetbeautiful	depressed	es	train	Sentirse aburrido y deprimido ¿Algún sugar baby honesto que me ayude a superar esto? Envíame un mensaje privado al whatsapp [NUMERO] para córdinar #[HASHTAG]_collegelife #[HASHTAG]_findom #[HASHTAG]_sugardaddy #[HASHTAG]_sugarbabydating #[HASHTAG]_sugardaddywanted #[HASHTAG]_sugarmomma #[HASHTAG]_Sugarmummy #[HASHTAG]_SugarDaddys #[HASHTAG]_richmétbeautiful	sentirse aburrido y deprimido ¿algún sugar baby honesto que me ayude a superar esto? envíame un mensaje privado al whatsapp [numero] para córdinar #[hashtag]_collegelife #[hashtag]_findom #[hashtag]_sugardaddy #[hashtag]_sugarbabydating #[hashtag]_sugardaddywanted #[hashtag]_sugarmomma #[hashtag]_sugarmummy #[hashtag]_sugardaddys #[hashtag]_richmétbeautiful	sentir__(VERB)(VerbForm=Inf), se__(PRON)(Case=Acc|Person=3|PrepCase=Npr|PronType=Prs|Reflex=Yes), aburrido__(ADJ)(Gender=Masc|Number=Sing|VerbForm=Part), y__(CCONJ), deprimido__(ADJ)(Gender=Masc|Number=Sing|VerbForm=Part), ¿__(PUNCT)(PunctSide=Ini|PunctType=Qest), Algún__(DET)(Gender=Masc|Number=Sing|PronType=Ind), sugar__(NOUN)(Number=Sing), baby__(NOUN), honesto__(ADJ)(Gender=Masc|Number=Sing),…	,
Gracias. Estoy triste. Estoy deprimido y estoy perdiendo la esperanza. Gracias por ser una vela en este tiempo oscuro.	depressed	es	test	Gracias Estoy triste Estoy deprimido y estoy perdiendo la esperanza Gracias por ser una vela en este tiempo oscuro	gracias estoy triste estoy deprimido y estoy perdiendo la esperanza gracias por ser una vela en este tiempo oscuro	Gracias__(NOUN), Estoy__(AUX)(Mood=Ind|Number=Sing|Person=1|Tense=Pres|VerbForm=Fin), triste__(ADJ)(Number=Sing), Estoy__(AUX)(Mood=Ind|Number=Sing|Person=1|Tense=Pres|VerbForm=Fin), deprimido__(ADJ)(Gender=Masc|Number=Sing|VerbForm=Part), y__(CCONJ), estoy__(AUX)(Mood=Ind|Number=Sing|Person=1|Tense=Pres|VerbForm=Fin), perdiendo__(VERB)(VerbForm=Ger), la__(DET)(Definite=Def|Gender=Fem|Number=Sing…
Hola Cheyenne, vine por la proporción, pero miré tu extraña línea de tiempo y me deprimí. Amigo. Debería eliminar todo esto y pasar el rato con otras personas, apoyar políticas que realmente ayudarían a su vida y dejar de publicar pornografía en su página principal. 🤦‍♂️	depressed	es	train	Hola Cheyenne, vine por la proporción, pero miré tu extraña línea de tiempo y me deprimí Amigo Debería eliminar todo esto y pasar el rato con otras personas, apoyar políticas que realmente ayudarían a su vida y dejar de publicar pornografía en su página principal	hola cheyenne, vine por la proporción, pero miré tu extraña línea de tiempo y me deprimí amigo debería eliminar todo esto y pasar el rato con otras personas, apoyar políticas que realmente ayudarían a su vida y dejar de publicar pornografía en su página principal	Hola__(INTJ), Cheyenne__(PROPN), ,__(PUNCT)(PunctType=Comm), vine__(VERB)(Mood=Ind|Number=Sing|Person=1|Tense=Past|VerbForm=Fin), por__(ADP), la__(DET)(Definite=Def|Gender=Fem|Number=Sing|PronType=Art), proporción__(NOUN)(Gender=Fem|Number=Sing), ,__(PUNCT)(PunctType=Comm), pero__(CCONJ), miré__(VERB)(Mood=Ind|Number=Sing|Person=1|Tense=Past|VerbForm=Fin), tu__(DET)(Number=Sing|Number[psor]=Sing|…	MISC(Hola Cheyenne), PER(Amigo)
Considerándolo todo, simplemente no disfruté mucho de esta película. Disfruté el regreso a casa a pesar de ser una mala representación de Spider-Man, pero esta película realmente no me pareció genial de ver si soy honesto. Me tiene algo deprimido.	depressed	es	val	Considerándolo todo, simplemente no disfruté mucho de esta película Disfruté el regreso a casa a pesar de ser una mala representación de Spider-Man, pero esta película realmente no me pareció genial de ver si soy honesto Me tiene algo deprimido	considerándolo todo, simplemente no disfruté mucho de esta película disfruté el regreso a casa a pesar de ser una mala representación de spider-man, pero esta película realmente no me pareció genial de ver si soy honesto me tiene algo deprimido	Considerando__(VERB)(VerbForm=Ger), lo__(PRON)(Case=Acc|Gender=Masc|Number=Sing|Person=3|PrepCase=Npr|PronType=Prs), todo__(PRON)(Gender=Masc|Number=Sing|PronType=Tot), ,__(PUNCT)(PunctType=Comm), simplemente__(ADV), no__(ADV)(Polarity=Neg), disfruté__(VERB)(Mood=Ind|Number=Sing|Person=1|Tense=Past|VerbForm=Fin), mucho__(ADV), de__(ADP), esta__(DET)(Gender=Fem|Number=Sing|PronType=Dem), película_…	PER(Spider-Man)
Muchas gracias Pat por el retweet, estoy sin palabras, no puedo dejar de sonreír, ahora sé que leíste mi tweet, realmente quería decirte gracias y cuánto aprecio tu contenido en YouTube, eres mi YouTuber favorito y estaba tan deprimido que tenía problemas para dormir, pero ahora estoy motivado	depressed	es	train	Muchas gracias Pat por el retwét, estoy sin palabras, no puedo dejar de sonreír, ahora sé que leíste mi twét, realmente quería decirte gracias y cuánto aprecio tu contenido en YouTube, eres mi YouTuber favorito y estaba tan deprimido que tenía problemas para dormir, pero ahora estoy motivado	muchas gracias pat por el retwét, estoy sin palabras, no puedo dejar de sonreír, ahora sé que leíste mi twét, realmente quería decirte gracias y cuánto aprecio tu contenido en youtube, eres mi youtuber favorito y estaba tan deprimido que tenía problemas para dormir, pero ahora estoy motivado	Muchas__(DET)(Gender=Fem|NumType=Card|Number=Plur|PronType=Ind), gracias__(NOUN)(Gender=Fem|Number=Plur), Pat__(PROPN), por__(ADP), el__(DET)(Definite=Def|Gender=Masc|Number=Sing|PronType=Art), retwét__(NOUN)(Gender=Masc|Number=Sing), ,__(PUNCT)(PunctType=Comm), estoy__(AUX)(Mood=Ind|Number=Sing|Person=1|Tense=Pres|VerbForm=Fin), sin__(ADP), palabras__(NOUN)(Gender=Fem|Number=Plur), ,__(PUNCT)(Pu…	PER(Pat), MISC(YouTube), MISC(YouTuber)
Sí, una vez alguien leyó un manuscrito y se preocupó de que pudiera intentar suicidarme. ¡El personaje estaba deprimido, no yo!	depressed	es	test	Sí, una vez alguien leyó un manuscrito y se preocupó de que pudiera intentar suicidarme ¡El personaje estaba deprimido, no yo!	sí, una vez alguien leyó un manuscrito y se preocupó de que pudiera intentar suicidarme ¡el personaje estaba deprimido, no yo!	Sí__(INTJ), ,__(PUNCT)(PunctType=Comm), una__(DET)(Definite=Ind|Gender=Fem|Number=Sing|PronType=Art), vez__(NOUN)(Gender=Fem|Number=Sing), alguien__(PRON)(Number=Sing|PronType=Ind), leyó__(VERB)(Mood=Ind|Number=Sing|Person=3|Tense=Past|VerbForm=Fin), un__(DET)(Definite=Ind|Gender=Masc|Number=Sing|PronType=Art), manuscrito__(NOUN)(Gender=Masc|Number=Sing), y__(CCONJ), se__(PRON)(Case=Acc|Person=3|…
Tratar de explicar las acciones de los jubilados es agotador... "Eso no está permitido"... Bueno, sucedió en 2016, yo no estaba aquí. Estaba estresado y deprimido en la escuela de posgrado. Ya se ha hecho. Entonces, ¿qué quiere hacer para seguir adelante, señor?	depressed	es	train	Tratar de explicar las acciones de los jubilados es agotador Eso no está permitido Bueno, sucedió en [NUMERO], yo no estaba aquí Estaba estresado y deprimido en la escuela de posgrado Ya se ha hecho Entonces, ¿qué quiere hacer para seguir adelante, señor	tratar de explicar las acciones de los jubilados es agotador eso no está permitido bueno, sucedió en [numero], yo no estaba aquí estaba estresado y deprimido en la escuela de posgrado ya se ha hecho entonces, ¿qué quiere hacer para seguir adelante, señor	Tratar__(VERB)(VerbForm=Inf), de__(ADP), explicar__(VERB)(VerbForm=Inf), las__(DET)(Definite=Def|Gender=Fem|Number=Plur|PronType=Art), acciones__(NOUN)(Gender=Fem|Number=Plur), de__(ADP), los__(DET)(Definite=Def|Gender=Masc|Number=Plur|PronType=Art), jubilados__(NOUN)(Gender=Masc|Number=Plur), es__(AUX)(Mood=Ind|Number=Sing|Person=3|Tense=Pres|VerbForm=Fin), agotador__(ADJ)(Gender=Masc|Number=Sin…	PER(Bueno), MISC([NUMERO)
Sigo deprimiéndome con cada episodio que de alguna manera fue peor que el anterior. Por cierto, manera de desperdiciar a Billy, una configuración increíble para un personaje que se desperdicia como un villano tonto. Estaba tan emocionada de ver lo que haría y ahora no, está jodidamente muerto. Frio	depressed	es	train	Sigo deprimiéndome con cada episodio que de alguna manera fue peor que el anterior Por cierto, manera de desperdiciar a Billy, una configuración increíble para un personaje que se desperdicia como un villano tonto Estaba tan emocionada de ver lo que haría y ahora no, está jodidamente muerto Frio	sigo deprimiéndome con cada episodio que de alguna manera fue peor que el anterior por cierto, manera de desperdiciar a billy, una configuración increíble para un personaje que se desperdicia como un villano tonto estaba tan emocionada de ver lo que haría y ahora no, está jodidamente muerto frio	Sigo__(VERB)(Mood=Ind|Number=Sing|Person=1|Tense=Pres|VerbForm=Fin), deprimiendo__(VERB)(VerbForm=Ger), me__(PRON)(Case=Acc|Number=Sing|Person=1|PrepCase=Npr|PronType=Prs), con__(ADP), cada__(DET)(Number=Sing|PronType=Tot), episodio__(NOUN)(Gender=Masc|Number=Sing), que__(PRON)(PronType=Int,Rel), de__(ADP), alguna__(DET)(Gender=Fem|Number=Sing|PronType=Ind), manera__(NOUN)(Gender=Fem|Number=Sing)…	PER(Billy), PER(Frio)
Jesus in LA de Alec Benjamin recordándome que incluso si me mudo a California estaré tan deprimido como aquí :))) ataque personal	depressed	es	val	Jesus in LA de Alec Benjamin recordándome que incluso si me mudo a California estaré tan deprimido como aquí : ataque personal	jesus in la de alec benjamin recordándome que incluso si me mudo a california estaré tan deprimido como aquí : ataque personal	Jesus__(INTJ), in__(ADP), LA__(DET)(Definite=Def|Gender=Fem|Number=Sing|PronType=Art), de__(ADP), Alec__(PROPN), Benjamin__(PROPN), recordando__(VERB)(VerbForm=Ger), me__(PRON)(Case=Dat|Number=Sing|Person=1|PrepCase=Npr|PronType=Prs), que__(SCONJ), incluso__(ADV), si__(SCONJ), me__(PRON)(Case=Dat|Number=Sing|Person=1|PrepCase=Npr|PronType=Prs), mudo__(VERB)(Mood=Ind|Number=Sing|Person=1|Tense=Pre…	MISC(Jesus in LA), PER(Alec Benjamin), LOC(California)
@AC360 Acabo de ver la entrevista de las 8 mujeres de Dallas que apoyan a Trump. Salí tan deprimido y molesto de que los estadounidenses puedan estar tan endurecidos como para no ver cuán racista es este presidente. No los conozco personalmente, así que realmente no puedo decir si ellos mismos son racistas...	depressed	es	test	Acabo de ver la entrevista de las [NUMERO] mujeres de Dallas que apoyan a Trump Salí tan deprimido y molesto de que los estadounidenses puedan estar tan endurecidos como para no ver cuán racista es este presidente No los conozco personalmente, así que realmente no puedo decir si ellos mismos son racistas	acabo de ver la entrevista de las [numero] mujeres de dallas que apoyan a trump salí tan deprimido y molesto de que los estadounidenses puedan estar tan endurecidos como para no ver cuán racista es este presidente no los conozco personalmente, así que realmente no puedo decir si ellos mismos son racistas	Acabo__(VERB)(Mood=Ind|Number=Sing|Person=1|Tense=Pres|VerbForm=Fin), de__(ADP), ver__(VERB)(VerbForm=Inf), la__(DET)(Definite=Def|Gender=Fem|Number=Sing|PronType=Art), entrevista__(NOUN)(Gender=Fem|Number=Sing), de__(ADP), las__(DET)(Definite=Def|Gender=Fem|Number=Plur|PronType=Art), [NUMERO__(NOUN)(Gender=Fem|Number=Plur), ]__(PUNCT)(PunctType=Comm), mujeres__(NOUN)(Gender=Fem|Number=Plur), de_…	MISC([NUMERO), LOC(Dallas), PER(Trump)
"¡Con mi 19 cumpleaños, mi depresión ya no existe!" Hermana de @Doki_Michael y @Doki_Michelle Soltera Ya no actúa como un niño N/SFW La misma escritora que los hermanos Ya no está deprimida 19 años Parte del club de anime y manga (también conocido como el maldito club weeb) ❤️ ¿Y 🔄?	depressed	es	train	¡Con mi [NUMERO] cumpleaños, mi depresión ya no existe! Hermana de [USUARIO] y [USUARIO] Soltera Ya no actúa como un niño N/SFW La misma escritora que los hermanos Ya no está deprimida [NUMERO] años Parte del club de anime y manga también conocido como el maldito club wéb ¿Y	¡con mi [numero] cumpleaños, mi depresión ya no existe! hermana de [usuario] y [usuario] soltera ya no actúa como un niño n/sfw la misma escritora que los hermanos ya no está deprimida [numero] años parte del club de anime y manga también conocido como el maldito club wéb ¿y	¡__(PUNCT)(PunctSide=Ini|PunctType=Excl), Con__(ADP), mi__(DET)(Number=Sing|Number[psor]=Sing|Person=1|Poss=Yes|PronType=Prs), [NUMERO__(NOUN)(Gender=Masc|Number=Sing), ]__(PUNCT)(PunctType=Quot), cumpleaños__(NOUN)(Gender=Masc), ,__(PUNCT)(PunctType=Comm), mi__(DET)(Number=Sing|Number[psor]=Sing|Person=1|Poss=Yes|PronType=Prs), depresión__(NOUN)(Gender=Fem|Number=Sing), ya__(ADV), no__(ADV)(Pola…	, PER(Hermana de [USUARIO), MISC([USUARIO), PER(Soltera)
Estoy tan jodidamente solo y deprimido que el último episodio de Hotel me hizo llorar como vamos, ahora se trata de la muerte y estoy LLORANDO COMO MIERDA	depressed	es	val	Estoy tan jodidamente solo y deprimido que el último episodio de Hotel me hizo llorar como vamos, ahora se trata de la muerte y estoy LLORANDO COMO MIERDA	estoy tan jodidamente solo y deprimido que el último episodio de hotel me hizo llorar como vamos, ahora se trata de la muerte y estoy llorando como mierda	Estoy__(AUX)(Mood=Ind|Number=Sing|Person=1|Tense=Pres|VerbForm=Fin), tan__(ADV), jodidamente__(ADV), solo__(ADJ)(Gender=Masc|Number=Sing), y__(CCONJ), deprimido__(ADJ)(Gender=Masc|Number=Sing|VerbForm=Part), que__(SCONJ), el__(DET)(Definite=Def|Gender=Masc|Number=Sing|PronType=Art), último__(ADJ)(Gender=Masc|NumType=Ord|Number=Sing), episodio__(NOUN)(Gender=Masc|Number=Sing), de__(ADP), Hotel__(P…	MISC(Hotel)
A veces echo de menos tener esperanzas en 3 medicamentos que interactuaban mal entre sí porque no estaba deprimido debido a mi capacidad de ser consciente de que estaba deteriorada.	depressed	es	train	A veces echo de menos tener esperanzas en [NUMERO] medicamentos que interactuaban mal entre sí porque no estaba deprimido debido a mi capacidad de ser consciente de que estaba deteriorada	a veces echo de menos tener esperanzas en [numero] medicamentos que interactuaban mal entre sí porque no estaba deprimido debido a mi capacidad de ser consciente de que estaba deteriorada	A__(ADP), veces__(NOUN), echo__(VERB)(Mood=Ind|Number=Sing|Person=1|Tense=Pres|VerbForm=Fin), de__(ADP), menos__(ADV)(Degree=Cmp), tener__(VERB)(VerbForm=Inf), esperanzas__(NOUN)(Gender=Fem|Number=Plur), en__(ADP), [NUMERO__(NOUN)(Gender=Masc|Number=Sing), ]__(PUNCT)(PunctType=Comm), medicamentos__(NOUN)(Gender=Masc|Number=Plur), que__(PRON)(PronType=Int,Rel), interactuaban__(VERB)(Mood=Ind|Numbe…	MISC([NUMERO)
¡¡¡ESTADO ANIMICO!!! Estoy tan triste de que no hayamos utilizado a feo ul tanto como deberíamos. Espero que feo ul sepa que los amamos.	depressed	es	train	¡ESTADO ANIMICO! Estoy tan triste de que no hayamos utilizado a feo ul tanto como deberíamos Espero que feo ul sepa que los amamos	¡estado animico! estoy tan triste de que no hayamos utilizado a feo ul tanto como deberíamos espero que feo ul sepa que los amamos	¡ESTADO__(NOUN)(Gender=Masc|Number=Sing), ANIMICO__(PROPN), !__(PUNCT)(PunctSide=Fin|PunctType=Excl), Estoy__(AUX)(Mood=Ind|Number=Sing|Person=1|Tense=Pres|VerbForm=Fin), tan__(ADV), triste__(ADJ)(Number=Sing), de__(ADP), que__(SCONJ), no__(ADV)(Polarity=Neg), hayamos__(AUX)(Mood=Sub|Number=Plur|Person=1|Tense=Pres|VerbForm=Fin), utilizado__(VERB)(Gender=Masc|Number=Sing|Tense=Past|VerbForm=Part)…	MISC(¡ESTADO ANIMICO),
Anuncio de servicio público: en lugar de bloquear o ignorar a las personas que están deprimidas, intente ayudarlas cuando busquen ayuda. si no estás de acuerdo conmigo literalmente deja de seguirme o bloquéame rn	depressed	es	train	Anuncio de servicio público: en lugar de bloquear o ignorar a las personas que están deprimidas, intente ayudarlas cuando busquen ayuda si no estás de acuerdo conmigo literalmente deja de seguirme o bloquéame rn	anuncio de servicio público: en lugar de bloquear o ignorar a las personas que están deprimidas, intente ayudarlas cuando busquen ayuda si no estás de acuerdo conmigo literalmente deja de seguirme o bloquéame rn	Anuncio__(NOUN)(Gender=Masc|Number=Sing), de__(ADP), servicio__(NOUN)(Gender=Masc|Number=Sing), público__(ADJ)(Gender=Masc|Number=Sing), :__(PUNCT)(PunctType=Colo), en__(ADP), lugar__(NOUN), de__(ADP), bloquear__(VERB)(VerbForm=Inf), o__(CCONJ), ignorar__(VERB)(VerbForm=Inf), a__(ADP), las__(DET)(Definite=Def|Gender=Fem|Number=Plur|PronType=Art), personas__(NOUN)(Gender=Fem|Number=Plur), que__(PR…
Cerca, pero la broma no funciona del todo. Lo reformularía como "Yo también estaría deprimido si alguna vez me encontrara con antojo de Burger King" o algo por el estilo.	depressed	es	train	Cerca, pero la broma no funciona del todo Lo reformularía como Yo también estaría deprimido si alguna vez me encontrara con antojo de Burger King o algo por el estilo	cerca, pero la broma no funciona del todo lo reformularía como yo también estaría deprimido si alguna vez me encontrara con antojo de burger king o algo por el estilo	Cerca__(ADV), ,__(PUNCT)(PunctType=Comm), pero__(CCONJ), la__(DET)(Definite=Def|Gender=Fem|Number=Sing|PronType=Art), broma__(NOUN)(Gender=Fem|Number=Sing), no__(ADV)(Polarity=Neg), funciona__(VERB)(Mood=Ind|Number=Sing|Person=3|Tense=Pres|VerbForm=Fin), de__(ADP), el__(DET)(Definite=Def|Gender=Masc|Number=Sing|PronType=Art), todo__(PRON)(Gender=Masc|Number=Sing|PronType=Tot), Lo__(PRON)(Case=Acc…	PER(Burger King)
Llegué al punto en que solo quiero que me dejen solo y deprimido... He perdido tantos amigos desde la escuela secundaria.	depressed	es	val	Llegué al punto en que solo quiero que me dejen solo y deprimido He perdido tantos amigos desde la escuela secundaria	llegué al punto en que solo quiero que me dejen solo y deprimido he perdido tantos amigos desde la escuela secundaria	Llegué__(VERB)(Mood=Ind|Number=Sing|Person=1|Tense=Past|VerbForm=Fin), a__(ADP), el__(DET)(Definite=Def|Gender=Masc|Number=Sing|PronType=Art), punto__(NOUN)(Gender=Masc|Number=Sing), en__(ADP), que__(PRON)(PronType=Int,Rel), solo__(ADV), quiero__(VERB)(Mood=Ind|Number=Sing|Person=1|Tense=Pres|VerbForm=Fin), que__(SCONJ), me__(PRON)(Case=Dat|Number=Sing|Person=1|PrepCase=Npr|PronType=Prs), dejen__…
Estoy haciendo mi mejor esfuerzo. Me imagino que era hora de intentar volver a unirme al mundo de los humanos y cosas por el estilo. Tal vez hablar con mis amigos o algo después de un año de estar demasiado deprimido para actuar como una persona.	depressed	es	train	Estoy haciendo mi mejor esfuerzo Me imagino que era hora de intentar volver a unirme al mundo de los humanos y cosas por el estilo Tal vez hablar con mis amigos o algo después de un año de estar demasiado deprimido para actuar como una persona	estoy haciendo mi mejor esfuerzo me imagino que era hora de intentar volver a unirme al mundo de los humanos y cosas por el estilo tal vez hablar con mis amigos o algo después de un año de estar demasiado deprimido para actuar como una persona	Estoy__(AUX)(Mood=Ind|Number=Sing|Person=1|Tense=Pres|VerbForm=Fin), haciendo__(VERB)(VerbForm=Ger), mi__(DET)(Number=Sing|Number[psor]=Sing|Person=1|Poss=Yes|PronType=Prs), mejor__(ADJ)(Degree=Cmp|Number=Sing), esfuerzo__(NOUN)(Gender=Masc|Number=Sing), Me__(PRON)(Case=Dat|Number=Sing|Person=1|PrepCase=Npr|PronType=Prs), imagino__(VERB)(Mood=Ind|Number=Sing|Person=1|Tense=Pres|VerbForm=Fin), que…
yo a los 7 años: SPOS AM BOY FUCK MUSIC ESO ES PARA NERDS EL AZUL ES EL MEJOR COLOR >:DDDD yo ahora: me encanta la lavanda tanta música es tan divertida estoy tan deprimida	depressed	es	val	yo a los [NUMERO] años: SPOS AM BOY FUCK MUSIC ESO ES PARA NERDS EL AZUL ES EL MEJOR COLOR >:de yo ahora: me encanta la lavanda tanta música es tan divertida estoy tan deprimida	yo a los [numero] años: spos am boy fuck music eso es para nerds el azul es el mejor color >:de yo ahora: me encanta la lavanda tanta música es tan divertida estoy tan deprimida	yo__(PRON)(Case=Nom|Number=Sing|Person=1|PronType=Prs), a__(ADP), los__(DET)(Definite=Def|Gender=Masc|Number=Plur|PronType=Art), [NUMERO__(NOUN)(Gender=Masc|Number=Plur), ]__(ADP), años__(NOUN)(Gender=Masc|Number=Plur), :__(PUNCT)(PunctType=Colo), SPOS__(PROPN), A__(ADP), eM__(PROPN), BOY__(PROPN), FUCK__(PROPN), MUSIC__(PROPN), ESO__(PROPN), ES__(PROPN), PARA__(ADP), NERDS__(PROPN), EL__(DET)(De…
Estaba mirando hacia atrás en mi antiguo arte y hay una parte de mí que no puede ver mejoras y estoy un poco deprimido.	depressed	es	test	Estaba mirando hacia atrás en mi antiguo arte y hay una parte de mí que no puede ver mejoras y estoy un poco deprimido	estaba mirando hacia atrás en mi antiguo arte y hay una parte de mí que no puede ver mejoras y estoy un poco deprimido	Estaba__(AUX)(Mood=Ind|Number=Sing|Person=3|Tense=Imp|VerbForm=Fin), mirando__(VERB)(VerbForm=Ger), hacia__(ADP), atrás__(ADV), en__(ADP), mi__(DET)(Number=Sing|Number[psor]=Sing|Person=1|Poss=Yes|PronType=Prs), antiguo__(ADJ)(Gender=Masc|Number=Sing), arte__(NOUN)(Number=Sing), y__(CCONJ), hay__(AUX)(Mood=Ind|Number=Sing|Person=3|Tense=Pres|VerbForm=Fin), una__(DET)(Definite=Ind|Gender=Fem|Numbe…
creo que simplemente iré a un streamer mudo antes de intentar hablar con la gente y deprimirme más porque no funciona y ni siquiera puedo decir hola... #vr #VRChat始めました #vrchat #VRChat学園	depressed	es	train	creo que simplemente iré a un streamer mudo antes de intentar hablar con la gente y deprimirme más porque no funciona y ni siquiera puedo decir hola #[HASHTAG]_vr #[HASHTAG]_VRChat始めました #[HASHTAG]_vrchat #[HASHTAG]_VRChat学園	creo que simplemente iré a un streamer mudo antes de intentar hablar con la gente y deprimirme más porque no funciona y ni siquiera puedo decir hola #[hashtag]_vr #[hashtag]_vrchat始めました #[hashtag]_vrchat #[hashtag]_vrchat学園	creo__(VERB)(Mood=Ind|Number=Sing|Person=1|Tense=Pres|VerbForm=Fin), que__(SCONJ), simplemente__(ADV), iré__(VERB)(Mood=Ind|Number=Sing|Person=1|Tense=Fut|VerbForm=Fin), a__(ADP), un__(DET)(Definite=Ind|Gender=Masc|Number=Sing|PronType=Art), streamer__(NOUN)(Gender=Masc|Number=Sing), mudo__(ADJ)(Gender=Masc|Number=Sing), antes__(ADV), de__(ADP), intentar__(VERB)(VerbForm=Inf), hablar__(VERB)(Verb…
Estaba tan deprimido cuando Romney perdió ante Obama. Pero gracias a Dios que perdió, de lo contrario, mierda Romney sería Prez. y Trump no lo haría.	depressed	es	train	Estaba tan deprimido cuando Romney perdió ante Obama Pero gracias a Dios que perdió, de lo contrario, mierda Romney sería Prez y Trump no lo haría	estaba tan deprimido cuando romney perdió ante obama pero gracias a dios que perdió, de lo contrario, mierda romney sería prez y trump no lo haría	Estaba__(AUX)(Mood=Ind|Number=Sing|Person=3|Tense=Imp|VerbForm=Fin), tan__(ADV), deprimido__(ADJ)(Gender=Masc|Number=Sing|VerbForm=Part), cuando__(SCONJ), Romney__(PROPN), perdió__(VERB)(Mood=Ind|Number=Sing|Person=3|Tense=Past|VerbForm=Fin), ante__(ADP), Obama__(PROPN), Pero__(CCONJ), gracias__(NOUN), a__(ADP), Dios__(PROPN), que__(PRON)(PronType=Int,Rel), perdió__(VERB)(Mood=Ind|Number=Sing|Per…	PER(Romney), PER(Obama), MISC(Dios), PER(Romney), PER(Prez), PER(Trump)
Consejo profesional de alguien que ha estado en la política durante 45 años: no se entusiasme ni se deprima demasiado por un solo resultado de encuesta. Son interesantes, pero lo que importa es la tendencia a lo largo del tiempo de diferentes encuestadores y agregados de encuestas. Además, los partidos se centran en los escaños que se pueden ganar.	depressed	es	test	Consejo profesional de alguien que ha estado en la política durante [NUMERO] años: no se entusiasme ni se deprima demasiado por un solo resultado de encuesta Son interesantes, pero lo que importa es la tendencia a lo largo del tiempo de diferentes encuestadores y agregados de encuestas Además, los partidos se centran en los escaños que se pueden ganar	consejo profesional de alguien que ha estado en la política durante [numero] años: no se entusiasme ni se deprima demasiado por un solo resultado de encuesta son interesantes, pero lo que importa es la tendencia a lo largo del tiempo de diferentes encuestadores y agregados de encuestas además, los partidos se centran en los escaños que se pueden ganar	Consejo__(NOUN)(Gender=Masc|Number=Sing), profesional__(ADJ)(Number=Sing), de__(ADP), alguien__(PRON)(Number=Sing|PronType=Ind), que__(PRON)(PronType=Int,Rel), ha__(AUX)(Mood=Ind|Number=Sing|Person=3|Tense=Pres|VerbForm=Fin), estado__(AUX)(Gender=Masc|Number=Sing|Tense=Past|VerbForm=Part), en__(ADP), la__(DET)(Definite=Def|Gender=Fem|Number=Sing|PronType=Art), política__(NOUN)(Gender=Fem|Number=S…	ORG(Consejo), MISC([NUMERO)
Literalmente estoy perdiendo mi motivación y estoy volviendo a ser un ermitaño deprimido. Estoy tan triste aaah.	depressed	es	val	Literalmente estoy perdiendo mi motivación y estoy volviendo a ser un ermitaño deprimido Estoy tan triste ah	literalmente estoy perdiendo mi motivación y estoy volviendo a ser un ermitaño deprimido estoy tan triste ah	Literalmente__(ADV), estoy__(AUX)(Mood=Ind|Number=Sing|Person=1|Tense=Pres|VerbForm=Fin), perdiendo__(VERB)(VerbForm=Ger), mi__(DET)(Number=Sing|Number[psor]=Sing|Person=1|Poss=Yes|PronType=Prs), motivación__(NOUN)(Gender=Fem|Number=Sing), y__(CCONJ), estoy__(AUX)(Mood=Ind|Number=Sing|Person=1|Tense=Pres|VerbForm=Fin), volviendo__(VERB)(VerbForm=Ger), a__(ADP), ser__(AUX)(VerbForm=Inf), un__(DET)…
cuando lees constantemente fanfiction porque estás deprimido porque no tienes vida pero leer constantemente fanfiction hace que no tengas vida entonces constantemente lees fanfiction porque estás deprimido porque no tienes vida pero constantemente leer fanfiction hace que no tengas vida entonces constantemente lees f	depressed	es	train	cuando lés constantemente fanfiction porque estás deprimido porque no tienes vida pero lér constantemente fanfiction hace que no tengas vida entonces constantemente lés fanfiction porque estás deprimido porque no tienes vida pero constantemente lér fanfiction hace que no tengas vida entonces constantemente lés f	cuando lés constantemente fanfiction porque estás deprimido porque no tienes vida pero lér constantemente fanfiction hace que no tengas vida entonces constantemente lés fanfiction porque estás deprimido porque no tienes vida pero constantemente lér fanfiction hace que no tengas vida entonces constantemente lés f	cuando__(SCONJ), lés__(VERB)(Mood=Ind|Number=Sing|Person=3|Tense=Pres|VerbForm=Fin), constantemente__(ADV), fanfiction__(NOUN)(Gender=Fem|Number=Sing), porque__(SCONJ), estás__(AUX)(Mood=Ind|Number=Sing|Person=2|Tense=Pres|VerbForm=Fin), deprimido__(ADJ)(Gender=Masc|Number=Sing|VerbForm=Part), porque__(SCONJ), no__(ADV)(Polarity=Neg), tienes__(VERB)(Mood=Ind|Number=Sing|Person=2|Tense=Pres|VerbFo…
después de tomarme un semestre libre me siento un poco tonto por no esforzarme más ya que no tenía que ir a la universidad como elegí y luego me relajé, pero definitivamente todavía tenía la mentalidad de la escuela secundaria y también estaba deprimido por mi ~*~ crisis de identidad~*~ pero aún así....	depressed	es	val	después de tomarme un semestre libre me siento un poco tonto por no esforzarme más ya que no tenía que ir a la universidad como elegí y luego me relajé, pero definitivamente todavía tenía la mentalidad de la escuela secundaria y también estaba deprimido por mi ~*~ crisis de identidad~*~ pero aún así	después de tomarme un semestre libre me siento un poco tonto por no esforzarme más ya que no tenía que ir a la universidad como elegí y luego me relajé, pero definitivamente todavía tenía la mentalidad de la escuela secundaria y también estaba deprimido por mi ~*~ crisis de identidad~*~ pero aún así	después__(ADV), de__(ADP), tomar__(VERB)(VerbForm=Inf), me__(PRON)(Case=Dat|Number=Sing|Person=1|PrepCase=Npr|PronType=Prs), un__(DET)(Definite=Ind|Gender=Masc|Number=Sing|PronType=Art), semestre__(NOUN)(Gender=Masc|Number=Sing), libre__(ADJ)(Number=Sing), me__(PRON)(Case=Dat|Number=Sing|Person=1|PrepCase=Npr|PronType=Prs), siento__(VERB)(Mood=Ind|Number=Sing|Person=1|Tense=Pres|VerbForm=Fin), un…
Lo siento, tuve que sacar esto de mi pecho, pero ahora estoy un poco deprimido... Puede que no lo parezca, pero lo hago. Si quieres hablar de eso conmigo, está bien, en un como lo necesito Pasa el tiempo que necesitas con tu gente distante, porque un día, te arrepentirás... como yo...	depressed	es	train	Lo siento, tuve que sacar esto de mi pecho, pero ahora estoy un poco deprimido Puede que no lo parezca, pero lo hago Si quieres hablar de eso conmigo, está bien, en un como lo necesito Pasa el tiempo que necesitas con tu gente distante, porque un día, te arrepentirás como yo	lo siento, tuve que sacar esto de mi pecho, pero ahora estoy un poco deprimido puede que no lo parezca, pero lo hago si quieres hablar de eso conmigo, está bien, en un como lo necesito pasa el tiempo que necesitas con tu gente distante, porque un día, te arrepentirás como yo	Lo__(PRON)(Case=Acc|Gender=Masc|Number=Sing|Person=3|PrepCase=Npr|PronType=Prs), siento__(VERB)(Mood=Ind|Number=Sing|Person=1|Tense=Pres|VerbForm=Fin), ,__(PUNCT)(PunctType=Comm), tuve__(VERB)(Mood=Ind|Number=Sing|Person=1|Tense=Past|VerbForm=Fin), que__(SCONJ), sacar__(VERB)(VerbForm=Inf), esto__(PRON)(Number=Sing|PronType=Dem), de__(ADP), mi__(DET)(Number=Sing|Number[psor]=Sing|Person=1|Poss=Ye…
Soy conservador y dado a dónde nos llevan los demócratas... odio a Estados Unidos y al socialismo... Apoyo a un presidente que está a favor de la libertad y la libertad individual. Me acabo de enterar de que la política de revitalización de CSpan Trump ha traído viviendas asequibles y empleos a la mayoría de las ciudades económicamente deprimidas.	depressed	es	test	Soy conservador y dado a dónde nos llevan los demócratas odio a Estados Unidos y al socialismo Apoyo a un presidente que está a favor de la libertad y la libertad individual Me acabo de enterar de que la política de revitalización de CSpan Trump ha traído viviendas asequibles y empleos a la mayoría de las ciudades económicamente deprimidas	soy conservador y dado a dónde nos llevan los demócratas odio a estados unidos y al socialismo apoyo a un presidente que está a favor de la libertad y la libertad individual me acabo de enterar de que la política de revitalización de cspan trump ha traído viviendas asequibles y empleos a la mayoría de las ciudades económicamente deprimidas	Soy__(AUX)(Mood=Ind|Number=Sing|Person=1|Tense=Pres|VerbForm=Fin), conservador__(ADJ)(Gender=Masc|Number=Sing), y__(CCONJ), dado__(ADJ)(Gender=Masc|Number=Sing|VerbForm=Part), a__(ADP), dónde__(PRON)(PronType=Ind), nos__(PRON)(Case=Dat|Number=Plur|Person=1|PrepCase=Npr|PronType=Prs), llevan__(VERB)(Mood=Ind|Number=Plur|Person=3|Tense=Pres|VerbForm=Fin), los__(DET)(Definite=Def|Gender=Masc|Number=…	ORG(Estados Unidos), MISC(Apoyo), ORG(CSpan Trump)
para cualquiera de ustedes que no se deprima, es posible que se ría de la siguiente declaración, pero esto fue lo primero en todo el día por lo que tuve la energía para emocionarme 😂😂	depressed	es	train	para cualquiera de ustedes que no se deprima, es posible que se ría de la siguiente declaración, pero esto fue lo primero en todo el día por lo que tuve la energía para emocionarme	para cualquiera de ustedes que no se deprima, es posible que se ría de la siguiente declaración, pero esto fue lo primero en todo el día por lo que tuve la energía para emocionarme	para__(ADP), cualquiera__(PRON)(Number=Sing|PronType=Ind), de__(ADP), ustedes__(PRON)(Case=Acc,Nom|Number=Plur|Person=2|Polite=Form|PronType=Prs), que__(SCONJ), no__(ADV)(Polarity=Neg), se__(PRON)(Case=Acc|Person=3|PrepCase=Npr|PronType=Prs|Reflex=Yes), deprima__(VERB)(Mood=Sub|Number=Sing|Person=3|Tense=Pres|VerbForm=Fin), ,__(PUNCT)(PunctType=Comm), es__(AUX)(Mood=Ind|Number=Sing|Person=3|Tense…
++ no son subestimados, luchando, estresados, deprimidos y más. Entonces. Aquí será la narración de la historia de mi vida, pero no ahora.	depressed	es	train	no son subestimados, luchando, estresados, deprimidos y más Entonces Aquí será la narración de la historia de mi vida, pero no ahora	no son subestimados, luchando, estresados, deprimidos y más entonces aquí será la narración de la historia de mi vida, pero no ahora	no__(ADV)(Polarity=Neg), son__(AUX)(Mood=Ind|Number=Plur|Person=3|Tense=Pres|VerbForm=Fin), subestimados__(VERB)(Gender=Masc|Number=Plur|Tense=Past|VerbForm=Part), ,__(PUNCT)(PunctType=Comm), luchando__(VERB)(VerbForm=Ger), ,__(PUNCT)(PunctType=Comm), estresados__(ADJ)(Gender=Masc|Number=Plur|VerbForm=Part), ,__(PUNCT)(PunctType=Comm), deprimidos__(ADJ)(Gender=Masc|Number=Plur|VerbForm=Part), y__…
Puedes alquilar CLIMAX por 99 centavos en Amazon ahora mismo. Solo espere estar clínicamente deprimido y mentalmente agotado después	depressed	es	train	Puedes alquilar CLIMAX por [NUMERO] centavos en Amazon ahora mismo Solo espere estar clínicamente deprimido y mentalmente agotado después	puedes alquilar climax por [numero] centavos en amazon ahora mismo solo espere estar clínicamente deprimido y mentalmente agotado después	Puedes__(AUX)(Mood=Ind|Number=Sing|Person=2|Tense=Pres|VerbForm=Fin), alquilar__(VERB)(VerbForm=Inf), CLIMAX__(PROPN), por__(ADP), [NUMERO__(NOUN)(Gender=Masc|Number=Sing), ]__(PUNCT)(PunctType=Quot), centavos__(NOUN)(Gender=Masc|Number=Plur), en__(ADP), Amazon__(PROPN), ahora__(ADV), mismo__(DET)(Gender=Masc|Number=Sing|PronType=Dem), Solo__(PROPN), espere__(VERB)(Mood=Sub|Number=Sing|Person=3|T…	MISC(CLIMAX), ORG(Amazon)
la gente siempre dice que durante el invierno están más deprimidos, etc., pero siento que es todo lo contrario para mí	depressed	es	val	la gente siempre dice que durante el invierno están más deprimidos, etc, pero siento que es todo lo contrario para mí	la gente siempre dice que durante el invierno están más deprimidos, etc, pero siento que es todo lo contrario para mí	la__(DET)(Definite=Def|Gender=Fem|Number=Sing|PronType=Art), gente__(NOUN)(Gender=Fem|Number=Sing), siempre__(ADV), dice__(VERB)(Mood=Ind|Number=Sing|Person=3|Tense=Pres|VerbForm=Fin), que__(SCONJ), durante__(ADP), el__(DET)(Definite=Def|Gender=Masc|Number=Sing|PronType=Art), invierno__(NOUN)(Gender=Masc|Number=Sing), están__(AUX)(Mood=Ind|Number=Plur|Person=3|Tense=Pres|VerbForm=Fin), más__(ADV)…
Estoy tomando antidepresivos para el PTSD y todavía estoy muy deprimido la mayor parte del tiempo sin Cannabis me habría suicidado hace años, la psiquiatría es una mierda 💩	depressed	es	train	Estoy tomando antidepresivos para el PTSD y todavía estoy muy deprimido la mayor parte del tiempo sin Cannabis me habría suicidado hace años, la psiquiatría es una mierda	estoy tomando antidepresivos para el ptsd y todavía estoy muy deprimido la mayor parte del tiempo sin cannabis me habría suicidado hace años, la psiquiatría es una mierda	Estoy__(AUX)(Mood=Ind|Number=Sing|Person=1|Tense=Pres|VerbForm=Fin), tomando__(VERB)(VerbForm=Ger), antidepresivos__(NOUN)(Gender=Masc|Number=Plur), para__(ADP), el__(DET)(Definite=Def|Gender=Masc|Number=Sing|PronType=Art), PTSD__(PROPN), y__(CCONJ), todavía__(ADV), estoy__(AUX)(Mood=Ind|Number=Sing|Person=1|Tense=Pres|VerbForm=Fin), muy__(ADV), deprimido__(ADJ)(Gender=Masc|Number=Sing|VerbForm=P…	MISC(PTSD), MISC(Cannabis)
No importa cuánto me esfuerce por ponerme en el lugar de los demás, nunca entenderé por qué las personas eligen permanecer en las situaciones que les han causado tanta depresión durante tanto tiempo porque creen que "es lo que se espera".	depressed	es	train	No importa cuánto me esfuerce por ponerme en el lugar de los demás, nunca entenderé por qué las personas eligen permanecer en las situaciones que les han causado tanta depresión durante tanto tiempo porque crén que es lo que se espera	no importa cuánto me esfuerce por ponerme en el lugar de los demás, nunca entenderé por qué las personas eligen permanecer en las situaciones que les han causado tanta depresión durante tanto tiempo porque crén que es lo que se espera	No__(ADV)(Polarity=Neg), importa__(VERB)(Mood=Ind|Number=Sing|Person=3|Tense=Pres|VerbForm=Fin), cuánto__(PRON)(Gender=Masc|NumType=Card|Number=Sing|PronType=Int,Rel), me__(PRON)(Case=Dat|Number=Sing|Person=1|PrepCase=Npr|PronType=Prs), esfuerce__(VERB)(Mood=Sub|Number=Sing|Person=3|Tense=Pres|VerbForm=Fin), por__(ADP), poner__(VERB)(VerbForm=Inf), me__(PRON)(Case=Acc|Number=Sing|Person=1|PrepCas…
Me he convertido en una estatua y me deprime, porque la única vez que te abres es cuando nos desnudamos.	depressed	es	val	Me he convertido en una estatua y me deprime, porque la única vez que te abres es cuando nos desnudamos	me he convertido en una estatua y me deprime, porque la única vez que te abres es cuando nos desnudamos	Me__(PRON)(Case=Dat|Number=Sing|Person=1|PrepCase=Npr|PronType=Prs), he__(AUX)(Mood=Ind|Number=Sing|Person=1|Tense=Pres|VerbForm=Fin), convertido__(VERB)(Gender=Masc|Number=Sing|Tense=Past|VerbForm=Part), en__(ADP), una__(DET)(Definite=Ind|Gender=Fem|Number=Sing|PronType=Art), estatua__(NOUN)(Gender=Fem|Number=Sing), y__(CCONJ), me__(PRON)(Case=Dat|Number=Sing|Person=1|PrepCase=Npr|PronType=Prs),…
Probablemente parece haber alguna sinergia entre los receptores de imidazolina y los receptores de opioides. Se esperaría bradicardia, hipotensión, estado mental deprimido, impulso respiratorio deprimido. Por lo general, se detecta (¿creo?) Y ha existido por un tiempo, pero generalmente no se usa en humanos	depressed	es	test	Probablemente parece haber alguna sinergia entre los receptores de imidazolina y los receptores de opioides Se esperaría bradicardia, hipotensión, estado mental deprimido, impulso respiratorio deprimido Por lo general, se detecta ¿creo? Y ha existido por un tiempo, pero generalmente no se usa en humanos	probablemente parece haber alguna sinergia entre los receptores de imidazolina y los receptores de opioides se esperaría bradicardia, hipotensión, estado mental deprimido, impulso respiratorio deprimido por lo general, se detecta ¿creo? y ha existido por un tiempo, pero generalmente no se usa en humanos	Probablemente__(ADV), parece__(VERB)(Mood=Ind|Number=Sing|Person=3|Tense=Pres|VerbForm=Fin), haber__(AUX)(VerbForm=Inf), alguna__(DET)(Gender=Fem|Number=Sing|PronType=Ind), sinergia__(NOUN)(Gender=Fem|Number=Sing), entre__(ADP), los__(DET)(Definite=Def|Gender=Masc|Number=Plur|PronType=Art), receptores__(NOUN)(Gender=Masc|Number=Plur), de__(ADP), imidazolina__(NOUN)(Gender=Fem|Number=Sing), y__(CC…	,
Era un adolescente cuando lo vi, y tenía amigos suicidas y deprimidos a pesar de no ser yo mismo, quería entender eso. Al ver esa escena, apenas pude superarla mientras pensaba en ellos. Nunca podré mirar una bañera de la misma manera ahora.	depressed	es	val	Era un adolescente cuando lo vi, y tenía amigos suicidas y deprimidos a pesar de no ser yo mismo, quería entender eso Al ver esa escena, apenas pude superarla mientras pensaba en ellos Nunca podré mirar una bañera de la misma manera ahora	era un adolescente cuando lo vi, y tenía amigos suicidas y deprimidos a pesar de no ser yo mismo, quería entender eso al ver esa escena, apenas pude superarla mientras pensaba en ellos nunca podré mirar una bañera de la misma manera ahora	Era__(AUX)(Mood=Ind|Number=Sing|Person=3|Tense=Imp|VerbForm=Fin), un__(DET)(Definite=Ind|Gender=Masc|Number=Sing|PronType=Art), adolescente__(NOUN)(Number=Sing), cuando__(SCONJ), lo__(PRON)(Case=Acc|Gender=Masc|Number=Sing|Person=3|PrepCase=Npr|PronType=Prs), vi__(VERB)(Mood=Ind|Number=Sing|Person=1|Tense=Past|VerbForm=Fin), ,__(PUNCT)(PunctType=Comm), y__(CCONJ), tenía__(VERB)(Mood=Ind|Number=Si…
jeremy zucker - todos los niños están deprimidos y comethru niki - me gustas kehlani - cariño oportunidad el rapero - dulces de domingo, sam kim - seattle martin smith, rina - tu casa hyukoh - gondry paul kim - di que me amas no sé de qué género eres Lo siento si estos no se ajustan a tu gusto 😅	depressed	es	train	jeremy zucker todos los niños están deprimidos y comethru niki me gustas kehlani cariño oportunidad el rapero dulces de domingo, sam kim seattle martin smith, rina tu casa hyukoh gondry paul kim di que me amas no sé de qué género eres Lo siento si estos no se ajustan a tu gusto	jeremy zucker todos los niños están deprimidos y comethru niki me gustas kehlani cariño oportunidad el rapero dulces de domingo, sam kim seattle martin smith, rina tu casa hyukoh gondry paul kim di que me amas no sé de qué género eres lo siento si estos no se ajustan a tu gusto	jeremy__(NOUN)(Gender=Masc|Number=Sing), zucker__(PROPN), todos__(DET)(Gender=Masc|Number=Plur|PronType=Tot), los__(DET)(Definite=Def|Gender=Masc|Number=Plur|PronType=Art), niños__(NOUN)(Gender=Masc|Number=Plur), están__(AUX)(Mood=Ind|Number=Plur|Person=3|Tense=Pres|VerbForm=Fin), deprimidos__(ADJ)(Gender=Masc|Number=Plur|VerbForm=Part), y__(CCONJ), comethru__(NOUN), niki__(NOUN)(Number=Sing), me…
Sentirse aburrido y deprimido. ¿Algún sugar baby honesto que me ayude a superar esto? Envíame un mensaje privado a whatsapp +19034025041 para concertar una cita.	depressed	es	val	Sentirse aburrido y deprimido ¿Algún sugar baby honesto que me ayude a superar esto? Envíame un mensaje privado a whatsapp [NUMERO] para concertar una cita	sentirse aburrido y deprimido ¿algún sugar baby honesto que me ayude a superar esto? envíame un mensaje privado a whatsapp [numero] para concertar una cita	sentir__(VERB)(VerbForm=Inf), se__(PRON)(Case=Acc|Person=3|PrepCase=Npr|PronType=Prs|Reflex=Yes), aburrido__(ADJ)(Gender=Masc|Number=Sing|VerbForm=Part), y__(CCONJ), deprimido__(ADJ)(Gender=Masc|Number=Sing|VerbForm=Part), ¿__(PUNCT)(PunctSide=Ini|PunctType=Qest), Algún__(DET)(Gender=Masc|Number=Sing|PronType=Ind), sugar__(NOUN)(Number=Sing), baby__(NOUN), honesto__(ADJ)(Gender=Masc|Number=Sing),…	,
¡¡No he dormido en 2 días!! ¡Estoy emocionalmente agotado, estoy deprimido y recibí una llamada de mi hermano! ¡¡NO PUEDO LLAMAR A MI HERMANO CUANDO QUIERO!!	depressed	es	test	¡No he dormido en [NUMERO] días! ¡Estoy emocionalmente agotado, estoy deprimido y recibí una llamada de mi hermano! ¡NO PUEDO LLAMAR A MI HERMANO CUANDO QUIERO!	¡no he dormido en [numero] días! ¡estoy emocionalmente agotado, estoy deprimido y recibí una llamada de mi hermano! ¡no puedo llamar a mi hermano cuando quiero!	¡__(PUNCT)(PunctSide=Ini|PunctType=Excl), No__(ADV)(Polarity=Neg), he__(AUX)(Mood=Ind|Number=Sing|Person=1|Tense=Pres|VerbForm=Fin), dormido__(VERB)(Gender=Masc|Number=Sing|Tense=Past|VerbForm=Part), en__(ADP), [NUMERO__(NOUN)(Gender=Masc|Number=Sing), ]__(ADP), días__(NOUN)(Gender=Masc|Number=Plur), !__(PUNCT)(PunctSide=Fin|PunctType=Excl), ¡__(PUNCT)(PunctSide=Ini|PunctType=Excl), Estoy__(AUX)(…	, ,
La otra cara de esa moneda es toda la expectativa de "alcanzar". Si conoce a personas que están deprimidas, USTED debe comunicarse con ELLAS. Preséntese con una comida saludable y un juego de mesa. Siéntese con ellos y pregúnteles cómo están. Escucha. Decir "estás ahí" no tiene sentido a menos que estés	depressed	es	train	La otra cara de esa moneda es toda la expectativa de alcanzar Si conoce a personas que están deprimidas, USTED debe comunicarse con ELLAS Preséntese con una comida saludable y un juego de mesa Siéntese con ellos y pregúnteles cómo están Escucha Decir estás ahí no tiene sentido a menos que estés	la otra cara de esa moneda es toda la expectativa de alcanzar si conoce a personas que están deprimidas, usted debe comunicarse con ellas preséntese con una comida saludable y un juego de mesa siéntese con ellos y pregúnteles cómo están escucha decir estás ahí no tiene sentido a menos que estés	La__(DET)(Definite=Def|Gender=Fem|Number=Sing|PronType=Art), otra__(DET)(Gender=Fem|Number=Sing|PronType=Ind), cara__(NOUN)(Gender=Fem|Number=Sing), de__(ADP), esa__(DET)(Gender=Fem|Number=Sing|PronType=Dem), moneda__(NOUN)(Gender=Fem|Number=Sing), es__(AUX)(Mood=Ind|Number=Sing|Person=3|Tense=Pres|VerbForm=Fin), toda__(DET)(Gender=Fem|Number=Sing|PronType=Tot), la__(DET)(Definite=Def|Gender=Fem|…	ORG(ELLAS Preséntese)
Hable sobre: 1. Haga kda اللهمصليعلى النبي 2. Mi persona favorita 3. No tengo un ex 4. No tengo ninguno 5. Mafesh 6. La persona más deprimida del mundo 7. Ahla burbujas w ahla irrompible vínculo gota un emoji y te mando las preguntas	depressed	es	train	Hable sobre: [NUMERO] Haga kda اللهمصليعلى النبي [NUMERO] Mi persona favorita [NUMERO] No tengo un ex [NUMERO] No tengo ninguno [NUMERO] Mafesh [NUMERO] La persona más deprimida del mundo [NUMERO] Ahla burbujas w ahla irrompible vínculo gota un emoji y te mando las preguntas	hable sobre: [numero] haga kda اللهمصليعلى النبي [numero] mi persona favorita [numero] no tengo un ex [numero] no tengo ninguno [numero] mafesh [numero] la persona más deprimida del mundo [numero] ahla burbujas w ahla irrompible vínculo gota un emoji y te mando las preguntas	Hable__(VERB)(Mood=Imp|Number=Sing|Person=3|VerbForm=Fin), sobre__(ADP), :__(PUNCT)(PunctType=Colo), [NUMERO__(NOUN)(Gender=Masc|Number=Sing), ]__(PUNCT)(PunctType=Peri), Haga__(VERB)(Mood=Imp|Number=Sing|Person=3|VerbForm=Fin), kda__(NOUN), اللهمصليعلى__(NOUN), النبي__(NOUN), [NUMERO__(NOUN), ]__(PUNCT)(PunctType=Peri), Mi__(DET)(Number=Sing|Number[psor]=Sing|Person=1|Poss=Yes|PronType=Prs), per…	ORG([NUMERO), , MISC([NUMERO), MISC([NUMERO), MISC(Mafesh [NUMERO), MISC([NUMERO), PER(Ahla)
Encuentre uno que funcione para usted y lo escuche y lo haga sentir cómodo. No puede sentarse en una habitación y reprimir todo, luego se pregunta por qué está deprimido porque elige alejar a todos o cualquier ayuda.	depressed	es	test	Encuentre uno que funcione para usted y lo escuche y lo haga sentir cómodo No puede sentarse en una habitación y reprimir todo, luego se pregunta por qué está deprimido porque elige alejar a todos o cualquier ayuda	encuentre uno que funcione para usted y lo escuche y lo haga sentir cómodo no puede sentarse en una habitación y reprimir todo, luego se pregunta por qué está deprimido porque elige alejar a todos o cualquier ayuda	Encuentre__(VERB)(Mood=Imp|Number=Sing|Person=3|VerbForm=Fin), uno__(PRON)(Gender=Masc|Number=Sing|PronType=Ind), que__(PRON)(PronType=Int,Rel), funcione__(VERB)(Mood=Sub|Number=Sing|Person=3|Tense=Pres|VerbForm=Fin), para__(ADP), usted__(PRON)(Case=Acc,Nom|Number=Sing|Person=2|Polite=Form|PronType=Prs), y__(CCONJ), lo__(PRON)(Case=Acc|Gender=Masc|Number=Sing|Person=3|PrepCase=Npr|PronType=Prs), …
🎶si estás solo y existencialmente deprimido y temeroso de que siempre serás un fracaso y nunca llegarás a nada y lo sabes, aplaude🎶 👏🏼 👏🏼	depressed	es	train	si estás solo y existencialmente deprimido y temeroso de que siempre serás un fracaso y nunca llegarás a nada y lo sabes, aplaude	si estás solo y existencialmente deprimido y temeroso de que siempre serás un fracaso y nunca llegarás a nada y lo sabes, aplaude	si__(SCONJ), estás__(AUX)(Mood=Ind|Number=Sing|Person=2|Tense=Pres|VerbForm=Fin), solo__(ADJ)(Gender=Masc|Number=Sing), y__(CCONJ), existencialmente__(ADV), deprimido__(ADJ)(Gender=Masc|Number=Sing|VerbForm=Part), y__(CCONJ), temeroso__(ADJ)(Gender=Masc|Number=Sing), de__(ADP), que__(SCONJ), siempre__(ADV), serás__(AUX)(Mood=Ind|Number=Sing|Person=1|Tense=Fut|VerbForm=Fin), un__(DET)(Definite=Ind…
Vi algo de "quién eres cuando estás solo" mierda, como maldita sea, Katie, soy un alcohólico deprimido, déjame en paz	depressed	es	train	Vi algo de quién eres cuando estás solo mierda, como maldita sea, Katie, soy un alcohólico deprimido, déjame en paz	vi algo de quién eres cuando estás solo mierda, como maldita sea, katie, soy un alcohólico deprimido, déjame en paz	Vi__(VERB)(Mood=Ind|Number=Sing|Person=1|Tense=Past|VerbForm=Fin), algo__(PRON)(Number=Sing|PronType=Ind), de__(ADP), quién__(PRON)(Number=Sing|PronType=Int,Rel), eres__(AUX)(Mood=Ind|Number=Sing|Person=2|Tense=Pres|VerbForm=Fin), cuando__(SCONJ), estás__(VERB)(Mood=Ind|Number=Sing|Person=2|Tense=Pres|VerbForm=Fin), solo__(ADJ)(Gender=Masc|Number=Sing), mierda__(NOUN)(Gender=Fem|Number=Sing), ,__…	PER(Katie)
Ni siquiera puedo ver lo que sea que estén viendo porque mi puto Instagram está roto 😂🤦🏽‍♀️ si no saben que estoy muy deprimido por esto	depressed	es	train	Ni siquiera puedo ver lo que sea que estén viendo porque mi puto Instagram está roto si no saben que estoy muy deprimido por esto	ni siquiera puedo ver lo que sea que estén viendo porque mi puto instagram está roto si no saben que estoy muy deprimido por esto	Ni__(CCONJ), siquiera__(NOUN), puedo__(AUX)(Mood=Ind|Number=Sing|Person=1|Tense=Pres|VerbForm=Fin), ver__(VERB)(VerbForm=Inf), lo__(PRON)(Case=Acc|Definite=Def|Gender=Masc|Number=Sing|Person=3|PrepCase=Npr|PronType=Prs), que__(PRON)(PronType=Int,Rel), sea__(AUX)(Mood=Sub|Number=Sing|Person=3|Tense=Pres|VerbForm=Fin), que__(SCONJ), estén__(AUX)(Mood=Sub|Number=Plur|Person=3|Tense=Pres|VerbForm=Fin…	MISC(Instagram)
Dios, odio tener depresión. Cada vez que estoy muy deprimido me enfado con mucha facilidad y critico a las personas que amo. me siento tan mal	depressed	es	train	Dios, odio tener depresión Cada vez que estoy muy deprimido me enfado con mucha facilidad y critico a las personas que amo me siento tan mal	dios, odio tener depresión cada vez que estoy muy deprimido me enfado con mucha facilidad y critico a las personas que amo me siento tan mal	Dios__(PROPN), ,__(PUNCT)(PunctType=Comm), odio__(NOUN)(Gender=Masc|Number=Sing), tener__(VERB)(VerbForm=Inf), depresión__(NOUN)(Gender=Fem|Number=Sing), Cada__(DET)(Number=Sing|PronType=Tot), vez__(NOUN)(Gender=Fem|Number=Sing), que__(PRON)(PronType=Int,Rel), estoy__(AUX)(Mood=Ind|Number=Sing|Person=1|Tense=Pres|VerbForm=Fin), muy__(ADV), deprimido__(ADJ)(Gender=Masc|Number=Sing|VerbForm=Part), …
A veces echo de menos estar en casa. Mi papá sabe cómo animarme cuando me deprimo y hago audiciones con él.	depressed	es	val	A veces echo de menos estar en casa Mi papá sabe cómo animarme cuando me deprimo y hago audiciones con él	a veces echo de menos estar en casa mi papá sabe cómo animarme cuando me deprimo y hago audiciones con él	A__(ADP), veces__(NOUN), echo__(VERB)(Mood=Ind|Number=Sing|Person=1|Tense=Pres|VerbForm=Fin), de__(ADP), menos__(ADV)(Degree=Cmp), estar__(AUX)(VerbForm=Inf), en__(ADP), casa__(NOUN)(Gender=Fem|Number=Sing), Mi__(DET)(Number=Sing|Number[psor]=Sing|Person=1|Poss=Yes|PronType=Prs), papá__(PROPN), sabe__(VERB)(Mood=Ind|Number=Sing|Person=3|Tense=Pres|VerbForm=Fin), cómo__(PRON)(PronType=Ind), animar…
Sí, vete ahora y deja en paz al loco deprimido. Habría sucedido tarde o temprano de todos modos. Además no me gusta ser uno entre muchos. Soy mejor que eso al menos. ¡Que te jodan mucho y que tengas un buen día!	depressed	es	train	Sí, vete ahora y deja en paz al loco deprimido Habría sucedido tarde o temprano de todos modos Además no me gusta ser uno entre muchos Soy mejor que eso al menos ¡Que te jodan mucho y que tengas un buen día!	sí, vete ahora y deja en paz al loco deprimido habría sucedido tarde o temprano de todos modos además no me gusta ser uno entre muchos soy mejor que eso al menos ¡que te jodan mucho y que tengas un buen día!	Sí__(INTJ), ,__(PUNCT)(PunctType=Comm), vete__(NOUN)(Number=Sing), ahora__(ADV), y__(CCONJ), deja__(VERB)(Mood=Ind|Number=Sing|Person=3|Tense=Pres|VerbForm=Fin), en__(ADP), paz__(NOUN)(Gender=Fem|Number=Sing), a__(ADP), el__(DET)(Definite=Def|Gender=Masc|Number=Sing|PronType=Art), loco__(NOUN)(Gender=Masc|Number=Sing), deprimido__(ADJ)(Gender=Masc|Number=Sing|VerbForm=Part), Habría__(AUX)(Mood=Cn…	,
Acabo de comer una hamburguesa vegetariana tan buena que me deprimió un poco. No estoy seguro de si algo más en mi vida podrá superarlo.	depressed	es	val	Acabo de comer una hamburguesa vegetariana tan buena que me deprimió un poco No estoy seguro de si algo más en mi vida podrá superarlo	acabo de comer una hamburguesa vegetariana tan buena que me deprimió un poco no estoy seguro de si algo más en mi vida podrá superarlo	Acabo__(VERB)(Mood=Ind|Number=Sing|Person=1|Tense=Pres|VerbForm=Fin), de__(ADP), comer__(VERB)(VerbForm=Inf), una__(DET)(Definite=Ind|Gender=Fem|Number=Sing|PronType=Art), hamburguesa__(NOUN)(Gender=Fem|Number=Sing), vegetariana__(ADJ)(Gender=Fem|Number=Sing), tan__(ADV), buena__(ADJ)(Gender=Fem|Number=Sing), que__(PRON)(PronType=Int,Rel), me__(PRON)(Case=Dat|Number=Sing|Person=1|PrepCase=Npr|Pro…
tengo ganas de abandonar, pero luego he puesto todo este trabajo por absolutamente nada, pero la universidad apesta, me deprime y ¡todo está mal! no quiero vivir	depressed	es	train	tengo ganas de abandonar, pero luego he puesto todo este trabajo por absolutamente nada, pero la universidad apesta, me deprime y ¡todo está mal! no quiero vivir	tengo ganas de abandonar, pero luego he puesto todo este trabajo por absolutamente nada, pero la universidad apesta, me deprime y ¡todo está mal! no quiero vivir	tengo__(VERB)(Mood=Ind|Number=Sing|Person=1|Tense=Pres|VerbForm=Fin), ganas__(NOUN)(Gender=Fem|Number=Plur), de__(ADP), abandonar__(VERB)(VerbForm=Inf), ,__(PUNCT)(PunctType=Comm), pero__(CCONJ), luego__(ADV), he__(AUX)(Mood=Ind|Number=Sing|Person=1|Tense=Pres|VerbForm=Fin), puesto__(VERB)(Gender=Masc|Number=Sing|Tense=Past|VerbForm=Part), todo__(DET)(Gender=Masc|Number=Sing|PronType=Tot), este__…
Uno, no dije que quería que el pacnw se incendiara de nuevo. Dos, probablemente cambiaría dos semanas de humo para tener un verano soleado a pesar de todo. Sin embargo, hoy terminó siendo agradable, así que ahora estoy menos deprimido.	depressed	es	train	Uno, no dije que quería que el pacnw se incendiara de nuevo Dos, probablemente cambiaría dos semanas de humo para tener un verano soleado a pesar de todo Sin embargo, hoy terminó siendo agradable, así que ahora estoy menos deprimido	uno, no dije que quería que el pacnw se incendiara de nuevo dos, probablemente cambiaría dos semanas de humo para tener un verano soleado a pesar de todo sin embargo, hoy terminó siendo agradable, así que ahora estoy menos deprimido	Uno__(PRON)(Gender=Masc|Number=Sing|PronType=Ind), ,__(PUNCT)(PunctType=Comm), no__(ADV)(Polarity=Neg), dije__(VERB)(Mood=Ind|Number=Sing|Person=1|Tense=Past|VerbForm=Fin), que__(SCONJ), quería__(VERB)(Mood=Ind|Number=Sing|Person=3|Tense=Imp|VerbForm=Fin), que__(SCONJ), el__(DET)(Definite=Def|Gender=Masc|Number=Sing|PronType=Art), pacnw__(NOUN)(Gender=Masc|Number=Sing), se__(PRON)(Case=Acc|Person…
Siento escuchar eso. Sin embargo, creo que esta película aborda bien la depresión y el suicidio en términos de narración. Simplemente creo que la razón por la que usted y los demás pueden estar en desacuerdo es porque resuena con muchos de ustedes y, por lo tanto, los deprime más. Quizás.	depressed	es	train	Siento escuchar eso Sin embargo, creo que esta película aborda bien la depresión y el suicidio en términos de narración Simplemente creo que la razón por la que usted y los demás pueden estar en desacuerdo es porque resuena con muchos de ustedes y, por lo tanto, los deprime más Quizás	siento escuchar eso sin embargo, creo que esta película aborda bien la depresión y el suicidio en términos de narración simplemente creo que la razón por la que usted y los demás pueden estar en desacuerdo es porque resuena con muchos de ustedes y, por lo tanto, los deprime más quizás	Siento__(VERB)(Mood=Ind|Number=Sing|Person=1|Tense=Pres|VerbForm=Fin), escuchar__(VERB)(VerbForm=Inf), eso__(PRON)(Number=Sing|PronType=Dem), Sin__(ADP), embargo__(NOUN)(Gender=Masc|Number=Sing), ,__(PUNCT)(PunctType=Comm), creo__(VERB)(Mood=Ind|Number=Sing|Person=1|Tense=Pres|VerbForm=Fin), que__(SCONJ), esta__(DET)(Gender=Fem|Number=Sing|PronType=Dem), película__(NOUN)(Gender=Fem|Number=Sing), …
@AC360 Estás deprimido... imagina cómo me siento con mis amigos y familiares. Esto es horrible lo que está pasando. Es increíble 2019 y 45 le está diciendo a la gente de color que regrese de donde vino... nuevamente digo increíble. Esto da miedo hasta la médula.	depressed	es	test	Estás deprimido imagina cómo me siento con mis amigos y familiares Esto es horrible lo que está pasando Es increíble [NUMERO] y [NUMERO] le está diciendo a la gente de color que regrese de donde vino nuevamente digo increíble Esto da miedo hasta la médula	estás deprimido imagina cómo me siento con mis amigos y familiares esto es horrible lo que está pasando es increíble [numero] y [numero] le está diciendo a la gente de color que regrese de donde vino nuevamente digo increíble esto da miedo hasta la médula	Estás__(AUX)(Mood=Ind|Number=Sing|Person=2|Tense=Pres|VerbForm=Fin), deprimido__(ADJ)(Gender=Masc|Number=Sing|VerbForm=Part), imagina__(VERB)(Mood=Ind|Number=Sing|Person=3|Tense=Pres|VerbForm=Fin), cómo__(PRON)(PronType=Ind), me__(PRON)(Case=Dat|Number=Sing|Person=1|PrepCase=Npr|PronType=Prs), siento__(VERB)(Mood=Ind|Number=Sing|Person=1|Tense=Pres|VerbForm=Fin), con__(ADP), mis__(DET)(Number=Plu…	PER([NUMERO)
En este punto, he terminado de tratar de averiguar por qué estoy deprimido. No podría importarme menos la razón por la que solo quiero que se detenga.	depressed	es	train	En este punto, he terminado de tratar de averiguar por qué estoy deprimido No podría importarme menos la razón por la que solo quiero que se detenga	en este punto, he terminado de tratar de averiguar por qué estoy deprimido no podría importarme menos la razón por la que solo quiero que se detenga	En__(ADP), este__(DET)(Gender=Masc|Number=Sing|PronType=Dem), punto__(NOUN)(Gender=Masc|Number=Sing), ,__(PUNCT)(PunctType=Comm), he__(AUX)(Mood=Ind|Number=Sing|Person=1|Tense=Pres|VerbForm=Fin), terminado__(VERB)(Gender=Masc|Number=Sing|Tense=Past|VerbForm=Part), de__(ADP), tratar__(VERB)(VerbForm=Inf), de__(ADP), averiguar__(VERB)(VerbForm=Inf), por__(ADP), qué__(PRON)(Number=Sing|PronType=Int,…
En un momento de mi vida, hace como 2 años, dejé de escuchar a U2 por un tiempo porque estaba triste porque no podía verlos en vivo y me deprimí. Cuando escuché la noticia de esta gira por Asia, fue un giro en la trama de mi vida, nada más importaba.	depressed	es	val	En un momento de mi vida, hace como [NUMERO] años, dejé de escuchar a U2 por un tiempo porque estaba triste porque no podía verlos en vivo y me deprimí Cuando escuché la noticia de esta gira por Asia, fue un giro en la trama de mi vida, nada más importaba	en un momento de mi vida, hace como [numero] años, dejé de escuchar a u2 por un tiempo porque estaba triste porque no podía verlos en vivo y me deprimí cuando escuché la noticia de esta gira por asia, fue un giro en la trama de mi vida, nada más importaba	En__(ADP), un__(DET)(Definite=Ind|Gender=Masc|Number=Sing|PronType=Art), momento__(NOUN)(Gender=Masc|Number=Sing), de__(ADP), mi__(DET)(Number=Sing|Number[psor]=Sing|Person=1|Poss=Yes|PronType=Prs), vida__(NOUN)(Gender=Fem|Number=Sing), ,__(PUNCT)(PunctType=Comm), hace__(VERB)(Mood=Ind|Number=Sing|Person=3|Tense=Pres|VerbForm=Fin), como__(SCONJ), [NUMERO__(NOUN)(Gender=Masc|Number=Sing), ]__(ADP)…	MISC([NUMERO), PER(U2), LOC(Asia)
El 8% de las personas que dicen estar “deprimidas” están clínicamente deprimidas. El otro 92% solo exagera o siente que está totalmente deprimido.	depressed	es	train	El [NUMERO]% de las personas que dicen estar deprimidas están clínicamente deprimidas El otro [NUMERO]% solo exagera o siente que está totalmente deprimido	el [numero]% de las personas que dicen estar deprimidas están clínicamente deprimidas el otro [numero]% solo exagera o siente que está totalmente deprimido	El__(DET)(Definite=Def|Gender=Masc|Number=Sing|PronType=Art), [NUMERO]%__(NOUN)(Gender=Masc|Number=Sing), de__(ADP), las__(DET)(Definite=Def|Gender=Fem|Number=Plur|PronType=Art), personas__(NOUN)(Gender=Fem|Number=Plur), que__(PRON)(PronType=Int,Rel), dicen__(VERB)(Mood=Ind|Number=Plur|Person=3|Tense=Pres|VerbForm=Fin), estar__(AUX)(VerbForm=Inf), deprimidas__(ADJ)(Gender=Fem|Number=Plur|VerbForm…
Todos me dejarán si no salgo de este maldito estado de depresión y veo lo bueno en algo por una vez.	depressed	es	val	Todos me dejarán si no salgo de este maldito estado de depresión y veo lo bueno en algo por una vez	todos me dejarán si no salgo de este maldito estado de depresión y veo lo bueno en algo por una vez	Todos__(PRON)(Gender=Masc|Number=Plur|PronType=Tot), me__(PRON)(Case=Dat|Number=Sing|Person=1|PrepCase=Npr|PronType=Prs), dejarán__(VERB)(Mood=Ind|Number=Plur|Person=3|Tense=Fut|VerbForm=Fin), si__(SCONJ), no__(ADV)(Polarity=Neg), salgo__(VERB)(Mood=Ind|Number=Sing|Person=1|Tense=Pres|VerbForm=Fin), de__(ADP), este__(DET)(Gender=Masc|Number=Sing|PronType=Dem), maldito__(ADJ)(Gender=Masc|Number=Si…
Bueno, eso no es muy agradable jajaja. todos los niños de mi edad que he conocido hacen estos chistes jajaja. No queremos estar constantemente deprimidos por tiroteos, cáncer, etc., así que bromeamos sobre ellos. Todos les tenemos terror, pero la vida se disfruta más cuando te ríes.	depressed	es	train	Bueno, eso no es muy agradable jajaja todos los niños de mi edad que he conocido hacen estos chistes jajaja No queremos estar constantemente deprimidos por tiroteos, cáncer, etc, así que bromeamos sobre ellos Todos les tenemos terror, pero la vida se disfruta más cuando te ríes	bueno, eso no es muy agradable jajaja todos los niños de mi edad que he conocido hacen estos chistes jajaja no queremos estar constantemente deprimidos por tiroteos, cáncer, etc, así que bromeamos sobre ellos todos les tenemos terror, pero la vida se disfruta más cuando te ríes	Bueno__(INTJ), ,__(PUNCT)(PunctType=Comm), eso__(PRON)(Number=Sing|PronType=Dem), no__(ADV)(Polarity=Neg), es__(AUX)(Mood=Ind|Number=Sing|Person=3|Tense=Pres|VerbForm=Fin), muy__(ADV), agradable__(ADJ)(Number=Sing), jajaja__(ADV), todos__(DET)(Gender=Masc|Number=Plur|PronType=Tot), los__(DET)(Definite=Def|Gender=Masc|Number=Plur|PronType=Art), niños__(NOUN)(Gender=Masc|Number=Plur), de__(ADP), mi…
aquí está el problema, eres una persona, no una película o franquicia, busca la maldita definición de stan y encontrarás que es para una celebridad en particular que practica lo que predicas imbécil, como resultado, hay personas genuinas que están deprimidas y mentalmente locas. de bronceado	depressed	es	val	aquí está el problema, eres una persona, no una película o franquicia, busca la maldita definición de stan y encontrarás que es para una celebridad en particular que practica lo que predicas imbécil, como resultado, hay personas genuinas que están deprimidas y mentalmente locas de bronceado	aquí está el problema, eres una persona, no una película o franquicia, busca la maldita definición de stan y encontrarás que es para una celebridad en particular que practica lo que predicas imbécil, como resultado, hay personas genuinas que están deprimidas y mentalmente locas de bronceado	aquí__(ADV), está__(VERB)(Mood=Ind|Number=Sing|Person=3|Tense=Pres|VerbForm=Fin), el__(DET)(Definite=Def|Gender=Masc|Number=Sing|PronType=Art), problema__(NOUN)(Gender=Masc|Number=Sing), ,__(PUNCT)(PunctType=Comm), eres__(AUX)(Mood=Ind|Number=Sing|Person=2|Tense=Pres|VerbForm=Fin), una__(DET)(Definite=Ind|Gender=Fem|Number=Sing|PronType=Art), persona__(NOUN)(Gender=Fem|Number=Sing), ,__(PUNCT)(Pu…
Uhhh, si quieres sentirte deprimido, te recomiendo "otras personas" o "ventajas de ser un marginado".	depressed	es	train	Uh, si quieres sentirte deprimido, te recomiendo otras personas o ventajas de ser un marginado	uh, si quieres sentirte deprimido, te recomiendo otras personas o ventajas de ser un marginado	Uh__(INTJ), ,__(PUNCT)(PunctType=Comm), si__(SCONJ), quieres__(VERB)(Mood=Ind|Number=Sing|Person=2|Tense=Pres|VerbForm=Fin), sentir__(VERB)(VerbForm=Inf), te__(PRON)(Case=Dat|Number=Sing|Person=2|PrepCase=Npr|PronType=Prs), deprimido__(ADJ)(Gender=Masc|Number=Sing|VerbForm=Part), ,__(PUNCT)(PunctType=Comm), te__(PRON)(Case=Dat|Number=Sing|Person=2|PrepCase=Npr|PronType=Prs), recomiendo__(VERB)(Ve…
...no deberías decir que estás deprimido si algo te incomoda levemente. Esto puede sonar grosero, pero no lo eres. Si tiene depresión, pensamientos suicidas o ansiedad, busque ayuda...	depressed	es	train	no deberías decir que estás deprimido si algo te incomoda levemente Esto puede sonar grosero, pero no lo eres Si tiene depresión, pensamientos suicidas o ansiedad, busque ayuda	no deberías decir que estás deprimido si algo te incomoda levemente esto puede sonar grosero, pero no lo eres si tiene depresión, pensamientos suicidas o ansiedad, busque ayuda	no__(ADV)(Polarity=Neg), deberías__(AUX)(Mood=Cnd|Number=Sing|Person=3|VerbForm=Fin), decir__(VERB)(VerbForm=Inf), que__(SCONJ), estás__(AUX)(Mood=Ind|Number=Sing|Person=2|Tense=Pres|VerbForm=Fin), deprimido__(ADJ)(Gender=Masc|Number=Sing|VerbForm=Part), si__(SCONJ), algo__(PRON)(Number=Sing|PronType=Ind), te__(PRON)(Case=Dat|Number=Sing|Person=2|PrepCase=Npr|PronType=Prs), incomoda__(VERB)(Mood=…	,
Desde que eliminé a algunas personas tóxicas de mi vida, he estado menos nervioso, deprimido y sintiéndome como una mierda porque eran muy malos para mí y ahora tengo algunas personas geniales en mi vida que amo. tanto es mejor tener dos amigos muy cercanos que 5 👌🏼💯	depressed	es	val	Desde que eliminé a algunas personas tóxicas de mi vida, he estado menos nervioso, deprimido y sintiéndome como una mierda porque eran muy malos para mí y ahora tengo algunas personas geniales en mi vida que amo tanto es mejor tener dos amigos muy cercanos que [NUMERO]	desde que eliminé a algunas personas tóxicas de mi vida, he estado menos nervioso, deprimido y sintiéndome como una mierda porque eran muy malos para mí y ahora tengo algunas personas geniales en mi vida que amo tanto es mejor tener dos amigos muy cercanos que [numero]	Desde__(ADP), que__(SCONJ), eliminé__(VERB)(Mood=Ind|Number=Sing|Person=1|Tense=Past|VerbForm=Fin), a__(ADP), algunas__(DET)(Gender=Fem|Number=Plur|PronType=Ind), personas__(NOUN)(Gender=Fem|Number=Plur), tóxicas__(ADJ)(Gender=Fem|Number=Plur), de__(ADP), mi__(DET)(Number=Sing|Number[psor]=Sing|Person=1|Poss=Yes|PronType=Prs), vida__(NOUN)(Gender=Fem|Number=Sing), ,__(PUNCT)(PunctType=Comm), he__…	MISC([NUMERO)
como el estrés de los entornos hostiles, por ejemplo, la compresión del espacio, que tiene un efecto en sus propios cuerpos, similar a cómo la inestabilidad mental o la depresión afectan nuestra propia mente y cuerpos. Incluso tanto como la forma en que se matan afectará el producto de la carne.	depressed	es	test	como el estrés de los entornos hostiles, por ejemplo, la compresión del espacio, que tiene un efecto en sus propios cuerpos, similar a cómo la inestabilidad mental o la depresión afectan nuestra propia mente y cuerpos Incluso tanto como la forma en que se matan afectará el producto de la carne	como el estrés de los entornos hostiles, por ejemplo, la compresión del espacio, que tiene un efecto en sus propios cuerpos, similar a cómo la inestabilidad mental o la depresión afectan nuestra propia mente y cuerpos incluso tanto como la forma en que se matan afectará el producto de la carne	como__(SCONJ), el__(DET)(Definite=Def|Gender=Masc|Number=Sing|PronType=Art), estrés__(NOUN)(Gender=Masc|Number=Sing), de__(ADP), los__(DET)(Definite=Def|Gender=Masc|Number=Plur|PronType=Art), entornos__(NOUN)(Gender=Masc|Number=Plur), hostiles__(ADJ)(Number=Plur), ,__(PUNCT)(PunctType=Comm), por__(ADP), ejemplo__(NOUN)(Gender=Masc|Number=Sing), ,__(PUNCT)(PunctType=Comm), la__(DET)(Definite=Def|G…
Mi mamá me obligó a ir al médico hoy para lo que pensé que era un chequeo normal, pero le dijo al médico que pensaba que estaba deprimida y prácticamente se rió en su cara porque sabía que no lo estaba.	depressed	es	train	Mi mamá me obligó a ir al médico hoy para lo que pensé que era un chequeo normal, pero le dijo al médico que pensaba que estaba deprimida y prácticamente se rió en su cara porque sabía que no lo estaba	mi mamá me obligó a ir al médico hoy para lo que pensé que era un chequeo normal, pero le dijo al médico que pensaba que estaba deprimida y prácticamente se rió en su cara porque sabía que no lo estaba	Mi__(DET)(Number=Sing|Number[psor]=Sing|Person=1|Poss=Yes|PronType=Prs), mamá__(NOUN)(Gender=Fem|Number=Sing), me__(PRON)(Case=Dat|Number=Sing|Person=1|PrepCase=Npr|PronType=Prs), obligó__(VERB)(Mood=Ind|Number=Sing|Person=3|Tense=Past|VerbForm=Fin), a__(ADP), ir__(VERB)(VerbForm=Inf), a__(ADP), el__(DET)(Definite=Def|Gender=Masc|Number=Sing|PronType=Art), médico__(NOUN)(Gender=Masc|Number=Sing),…
Estoy abrumado y nadie se preocupa por mi yo deprimido. No me importa, pero me importa al mismo tiempo	depressed	es	train	Estoy abrumado y nadie se preocupa por mi yo deprimido No me importa, pero me importa al mismo tiempo	estoy abrumado y nadie se preocupa por mi yo deprimido no me importa, pero me importa al mismo tiempo	Estoy__(AUX)(Mood=Ind|Number=Sing|Person=1|Tense=Pres|VerbForm=Fin), abrumado__(ADJ)(Gender=Masc|Number=Sing|VerbForm=Part), y__(CCONJ), nadie__(PRON)(Number=Sing|PronType=Neg), se__(PRON)(Case=Acc|Person=3|PrepCase=Npr|PronType=Prs|Reflex=Yes), preocupa__(VERB)(Mood=Ind|Number=Sing|Person=3|Tense=Pres|VerbForm=Fin), por__(ADP), mi__(DET)(Number=Sing|Number[psor]=Sing|Person=1|Poss=Yes|PronType=P…
Elsa, espero que te sientas emocionada como dijiste, no deprimida. Una buena oportunidad para probar si tus teorías realmente podrían funcionar. De lo contrario, será como leer sobre todas las teorías de las artes marciales sin practicarlas.	depressed	es	train	Elsa, espero que te sientas emocionada como dijiste, no deprimida Una buena oportunidad para probar si tus teorías realmente podrían funcionar De lo contrario, será como lér sobre todas las teorías de las artes marciales sin practicarlas	elsa, espero que te sientas emocionada como dijiste, no deprimida una buena oportunidad para probar si tus teorías realmente podrían funcionar de lo contrario, será como lér sobre todas las teorías de las artes marciales sin practicarlas	Elsa__(PROPN), ,__(PUNCT)(PunctType=Comm), espero__(VERB)(Mood=Ind|Number=Sing|Person=1|Tense=Pres|VerbForm=Fin), que__(SCONJ), te__(PRON)(Case=Dat|Number=Sing|Person=2|PrepCase=Npr|PronType=Prs), sientas__(VERB)(Mood=Sub|Number=Sing|Person=2|Tense=Pres|VerbForm=Fin), emocionada__(ADJ)(Gender=Fem|Number=Sing|VerbForm=Part), como__(SCONJ), dijiste__(VERB)(Mood=Ind|Number=Sing|Person=1|Tense=Pres|V…	PER(Elsa)
hay un grupo de pocas personas en el mundo que hizo un video viral pero reaccionó. ahora están todos deprimidos.	depressed	es	train	hay un grupo de pocas personas en el mundo que hizo un video viral pero reaccionó ahora están todos deprimidos	hay un grupo de pocas personas en el mundo que hizo un video viral pero reaccionó ahora están todos deprimidos	hay__(AUX)(Mood=Ind|Number=Sing|Person=3|Tense=Pres|VerbForm=Fin), un__(DET)(Definite=Ind|Gender=Masc|Number=Sing|PronType=Art), grupo__(NOUN)(Gender=Masc|Number=Sing), de__(ADP), pocas__(DET)(Gender=Fem|NumType=Card|Number=Plur|PronType=Ind), personas__(NOUN)(Gender=Fem|Number=Plur), en__(ADP), el__(DET)(Definite=Def|Gender=Masc|Number=Sing|PronType=Art), mundo__(NOUN)(Gender=Masc|Number=Sing), …
Ustedes alguna vez se deprimen tanto que se separan emocionalmente de todo lo que los rodea hasta el punto en que no sienten nada jajaja	depressed	es	train	Ustedes alguna vez se deprimen tanto que se separan emocionalmente de todo lo que los rodea hasta el punto en que no sienten nada jajaja	ustedes alguna vez se deprimen tanto que se separan emocionalmente de todo lo que los rodea hasta el punto en que no sienten nada jajaja	Ustedes__(PRON)(Case=Acc,Nom|Number=Plur|Person=2|Polite=Form|PronType=Prs), alguna__(DET)(Gender=Fem|Number=Sing|PronType=Ind), vez__(NOUN)(Gender=Fem|Number=Sing), se__(PRON)(Case=Acc|Person=3|PrepCase=Npr|PronType=Prs|Reflex=Yes), deprimen__(VERB)(Mood=Ind|Number=Plur|Person=3|Tense=Pres|VerbForm=Fin), tanto__(ADV), que__(SCONJ), se__(PRON)(Case=Acc|Person=3|PrepCase=Npr|PronType=Prs|Reflex=Ye…
Este es el lamentable estado de la inteligencia occidental. Encontramos la "vida cotidiana" más interesante que los MILAGROS. Nuestra inteligencia está deprimida.	depressed	es	train	Este es el lamentable estado de la inteligencia occidental Encontramos la vida cotidiana más interesante que los MILAGROS Nuestra inteligencia está deprimida	este es el lamentable estado de la inteligencia occidental encontramos la vida cotidiana más interesante que los milagros nuestra inteligencia está deprimida	Este__(PRON)(Gender=Masc|Number=Sing|PronType=Dem), es__(AUX)(Mood=Ind|Number=Sing|Person=3|Tense=Pres|VerbForm=Fin), el__(DET)(Definite=Def|Gender=Masc|Number=Sing|PronType=Art), lamentable__(ADJ)(Number=Sing), estado__(NOUN)(Gender=Masc|Number=Sing), de__(ADP), la__(DET)(Definite=Def|Gender=Fem|Number=Sing|PronType=Art), inteligencia__(NOUN)(Gender=Fem|Number=Sing), occidental__(ADJ)(Number=Sin…	MISC(MILAGROS)
Maldita sea, realmente eres yo cuando no estoy deprimido. Estoy literalmente en una habitación llena de papelería, sellos y otras cosas relacionadas con la escritura de cartas. Se llama mi oficina. Y no he escrito una carta en meses (aunque no puedo decirte cuantas he escrito en mi vida)	depressed	es	val	Maldita sea, realmente eres yo cuando no estoy deprimido Estoy literalmente en una habitación llena de papelería, sellos y otras cosas relacionadas con la escritura de cartas Se llama mi oficina Y no he escrito una carta en meses aunque no puedo decirte cuantas he escrito en mi vida	maldita sea, realmente eres yo cuando no estoy deprimido estoy literalmente en una habitación llena de papelería, sellos y otras cosas relacionadas con la escritura de cartas se llama mi oficina y no he escrito una carta en meses aunque no puedo decirte cuantas he escrito en mi vida	Maldita__(NOUN)(Gender=Fem|Number=Sing), sea__(AUX)(Mood=Sub|Number=Sing|Person=3|Tense=Pres|VerbForm=Fin), ,__(PUNCT)(PunctType=Comm), realmente__(ADV), eres__(AUX)(Mood=Ind|Number=Sing|Person=2|Tense=Pres|VerbForm=Fin), yo__(PRON)(Case=Nom|Number=Sing|Person=1|PronType=Prs), cuando__(SCONJ), no__(ADV)(Polarity=Neg), estoy__(AUX)(Mood=Ind|Number=Sing|Person=1|Tense=Pres|VerbForm=Fin), deprimido_…	,
Solo quiero agradecerte mucho por lo que hiciste, mi papá no especificó, pero estoy deprimido, por eso me estoy perdiendo muchas cosas, pero solo escuchar lo que dijiste me hizo llorar (Feliz ones) que en los últimos tiempos solo ha hecho How to Tame Your Dragon 3.	depressed	es	train	Solo quiero agradecerte mucho por lo que hiciste, mi papá no especificó, pero estoy deprimido, por eso me estoy perdiendo muchas cosas, pero solo escuchar lo que dijiste me hizo llorar Feliz ones que en los últimos tiempos solo ha hecho How to Tame Your Dragon [NUMERO]	solo quiero agradecerte mucho por lo que hiciste, mi papá no especificó, pero estoy deprimido, por eso me estoy perdiendo muchas cosas, pero solo escuchar lo que dijiste me hizo llorar feliz ones que en los últimos tiempos solo ha hecho how to tame your dragon [numero]	Solo__(ADV), quiero__(VERB)(Mood=Ind|Number=Sing|Person=1|Tense=Pres|VerbForm=Fin), agradecer__(VERB)(VerbForm=Inf), te__(PRON)(Case=Dat|Number=Sing|Person=2|PrepCase=Npr|PronType=Prs), mucho__(ADV), por__(ADP), lo__(PRON)(Case=Acc|Definite=Def|Gender=Masc|Number=Sing|Person=3|PrepCase=Npr|PronType=Prs), que__(PRON)(PronType=Int,Rel), hiciste__(VERB)(Mood=Ind|Number=Sing|Person=2|Tense=Pres|VerbF…	MISC(How to Tame Your Dragon [NUMERO])
Literalmente estoy a punto de llorar. Estas personas en esta casa de mierda me hacen sentir que debería morir porque no importo de todos modos.	depressed	es	val	Literalmente estoy a punto de llorar Estas personas en esta casa de mierda me hacen sentir que debería morir porque no importo de todos modos	literalmente estoy a punto de llorar estas personas en esta casa de mierda me hacen sentir que debería morir porque no importo de todos modos	Literalmente__(ADV), estoy__(AUX)(Mood=Ind|Number=Sing|Person=1|Tense=Pres|VerbForm=Fin), a__(ADP), punto__(NOUN), de__(ADP), llorar__(VERB)(VerbForm=Inf), Estas__(DET)(Gender=Fem|Number=Plur|PronType=Dem), personas__(NOUN)(Gender=Fem|Number=Plur), en__(ADP), esta__(DET)(Gender=Fem|Number=Sing|PronType=Dem), casa__(NOUN)(Gender=Fem|Number=Sing), de__(ADP), mierda__(NOUN)(Gender=Fem|Number=Sing), …
No es posible mirarlo sin deprimirse. Ellos despliegan astucia, difamación, abuso y mojigatería. Son ignorantes pero arrogantes, y trabajan diligentemente en la difamación las 24 horas del día. Los nazis no comenzaron actuando como malos de cine. Ellos hicieron todo esto primero.	depressed	es	train	No es posible mirarlo sin deprimirse Ellos despliegan astucia, difamación, abuso y mojigatería Son ignorantes pero arrogantes, y trabajan diligentemente en la difamación las [NUMERO] horas del día Los nazis no comenzaron actuando como malos de cine Ellos hicieron todo esto primero	no es posible mirarlo sin deprimirse ellos despliegan astucia, difamación, abuso y mojigatería son ignorantes pero arrogantes, y trabajan diligentemente en la difamación las [numero] horas del día los nazis no comenzaron actuando como malos de cine ellos hicieron todo esto primero	No__(ADV)(Polarity=Neg), es__(AUX)(Mood=Ind|Number=Sing|Person=3|Tense=Pres|VerbForm=Fin), posible__(ADJ)(Number=Sing), mirar__(VERB)(VerbForm=Inf), lo__(PRON)(Case=Acc|Gender=Masc|Number=Sing|Person=3|PrepCase=Npr|PronType=Prs), sin__(ADP), deprimir__(VERB)(VerbForm=Inf), se__(PRON)(Case=Acc|Person=3|PrepCase=Npr|PronType=Prs|Reflex=Yes), Ellos__(PRON)(Case=Acc,Nom|Gender=Masc|Number=Plur|Person…	MISC([NUMERO)
¿Alguien puede mostrarme también? Estoy molesto y deprimido cada vez que vengo aquí ahora, así que lo hago más raro.	depressed	es	train	¿Alguien puede mostrarme también? Estoy molesto y deprimido cada vez que vengo aquí ahora, así que lo hago más raro	¿alguien puede mostrarme también? estoy molesto y deprimido cada vez que vengo aquí ahora, así que lo hago más raro	¿__(PUNCT)(PunctSide=Ini|PunctType=Qest), Alguien__(PRON)(Number=Sing|PronType=Ind), puede__(AUX)(Mood=Ind|Number=Sing|Person=3|Tense=Pres|VerbForm=Fin), mostrar__(VERB)(VerbForm=Inf), me__(PRON)(Case=Dat|Number=Sing|Person=1|PrepCase=Npr|PronType=Prs), también__(ADV), ?__(PUNCT)(PunctSide=Fin|PunctType=Qest), Estoy__(AUX)(Mood=Ind|Number=Sing|Person=1|Tense=Pres|VerbForm=Fin), molesto__(ADJ)(Gen…	,
Si JY está deprimido y tiene tendencias suicidas como ha afirmado JY, ¿qué crees que sugeriría un terapeuta? Sal de Twitter y deja esta locura. Los padres también dirían lo mismo. Los padres están permitiendo al estar allí.	depressed	es	train	Si JY está deprimido y tiene tendencias suicidas como ha afirmado JY, ¿qué crés que sugeriría un terapeuta? Sal de Twitter y deja esta locura Los padres también dirían lo mismo Los padres están permitiendo al estar allí	si jy está deprimido y tiene tendencias suicidas como ha afirmado jy, ¿qué crés que sugeriría un terapeuta? sal de twitter y deja esta locura los padres también dirían lo mismo los padres están permitiendo al estar allí	Si__(SCONJ), JY__(PROPN), está__(AUX)(Mood=Ind|Number=Sing|Person=3|Tense=Pres|VerbForm=Fin), deprimido__(ADJ)(Gender=Masc|Number=Sing|VerbForm=Part), y__(CCONJ), tiene__(VERB)(Mood=Ind|Number=Sing|Person=3|Tense=Pres|VerbForm=Fin), tendencias__(NOUN)(Gender=Fem|Number=Plur), suicidas__(ADJ)(Number=Plur), como__(SCONJ), ha__(AUX)(Mood=Ind|Number=Sing|Person=3|Tense=Pres|VerbForm=Fin), afirmado__(…	ORG(JY), ORG(JY), ORG(Sal de Twitter)
Puedo saber cuándo me siento deprimido porque tendré como 3 masturbaciones a lo largo del día para tratar de mejorar mi estado de ánimo.	depressed	es	val	Puedo saber cuándo me siento deprimido porque tendré como [NUMERO] masturbaciones a lo largo del día para tratar de mejorar mi estado de ánimo	puedo saber cuándo me siento deprimido porque tendré como [numero] masturbaciones a lo largo del día para tratar de mejorar mi estado de ánimo	Puedo__(AUX)(Mood=Ind|Number=Sing|Person=1|Tense=Pres|VerbForm=Fin), saber__(VERB)(VerbForm=Inf), cuándo__(PRON)(PronType=Ind), me__(PRON)(Case=Dat|Number=Sing|Person=1|PrepCase=Npr|PronType=Prs), siento__(VERB)(Mood=Ind|Number=Sing|Person=1|Tense=Pres|VerbForm=Fin), deprimido__(ADJ)(Gender=Masc|Number=Sing|VerbForm=Part), porque__(SCONJ), tendré__(VERB)(Mood=Ind|Number=Sing|Person=1|Tense=Fut|Ve…	MISC([NUMERO)
Así que creo que necesito algo de tiempo conmigo mismo. Me cansé de los momentos falsos. Gente falsa. Risas falsas ESTOY CANSADO y deprimido Y no tengo a nadie que me haga sentir bien Así que me tengo a mí mismo y lo necesito.	depressed	es	train	Así que creo que necesito algo de tiempo conmigo mismo Me cansé de los momentos falsos Gente falsa Risas falsas ESTOY CANSADO y deprimido Y no tengo a nadie que me haga sentir bien Así que me tengo a mí mismo y lo necesito	así que creo que necesito algo de tiempo conmigo mismo me cansé de los momentos falsos gente falsa risas falsas estoy cansado y deprimido y no tengo a nadie que me haga sentir bien así que me tengo a mí mismo y lo necesito	Así__(ADV), que__(SCONJ), creo__(VERB)(Mood=Ind|Number=Sing|Person=1|Tense=Pres|VerbForm=Fin), que__(SCONJ), necesito__(VERB)(Mood=Ind|Number=Sing|Person=1|Tense=Pres|VerbForm=Fin), algo__(PRON)(Number=Sing|PronType=Ind), de__(ADP), tiempo__(NOUN)(Gender=Masc|Number=Sing), conmigo__(PRON)(Case=Acc|Number=Sing|Person=1|PrepCase=Pre|PronType=Prs), mismo__(ADJ)(Gender=Masc|Number=Sing), Me__(PRON)(C…	MISC(ESTOY CANSADO)
Estoy realmente deprimido y tengo esta ridícula necesidad de intentar aprender a pintar personas en procreate >____<	depressed	es	train	Estoy realmente deprimido y tengo esta ridícula necesidad de intentar aprender a pintar personas en procreate >_<	estoy realmente deprimido y tengo esta ridícula necesidad de intentar aprender a pintar personas en procreate >_<	Estoy__(AUX)(Mood=Ind|Number=Sing|Person=1|Tense=Pres|VerbForm=Fin), realmente__(ADV), deprimido__(ADJ)(Gender=Masc|Number=Sing|VerbForm=Part), y__(CCONJ), tengo__(VERB)(Mood=Ind|Number=Sing|Person=1|Tense=Pres|VerbForm=Fin), esta__(DET)(Gender=Fem|Number=Sing|PronType=Dem), ridícula__(ADJ)(Gender=Fem|Number=Sing), necesidad__(NOUN)(Gender=Fem|Number=Sing), de__(ADP), intentar__(VERB)(VerbForm=In…
Bueno, describirá y explicará *algunas* cosas. Pero también necesitamos otros términos lingüísticos, quiero decir, hay una base biológica de por qué estamos tristes, felices, deprimidos, etc. Pero si simplemente lo redujéramos al lenguaje científico, podría deshumanizar las emociones de las personas.	depressed	es	train	Bueno, describirá y explicará *algunas* cosas Pero también necesitamos otros términos lingüísticos, quiero decir, hay una base biológica de por qué estamos tristes, felices, deprimidos, etc Pero si simplemente lo redujéramos al lenguaje científico, podría deshumanizar las emociones de las personas	bueno, describirá y explicará *algunas* cosas pero también necesitamos otros términos lingüísticos, quiero decir, hay una base biológica de por qué estamos tristes, felices, deprimidos, etc pero si simplemente lo redujéramos al lenguaje científico, podría deshumanizar las emociones de las personas	Bueno__(INTJ), ,__(PUNCT)(PunctType=Comm), describirá__(VERB)(Mood=Ind|Number=Sing|Person=3|Tense=Fut|VerbForm=Fin), y__(CCONJ), explicará__(VERB)(Mood=Ind|Number=Sing|Person=3|Tense=Fut|VerbForm=Fin), *algunas*__(ADJ)(Gender=Fem|Number=Plur), cosas__(NOUN)(Gender=Fem|Number=Plur), Pero__(CCONJ), también__(ADV), necesitamos__(VERB)(Mood=Ind|Number=Plur|Person=1|Tense=Pres|VerbForm=Fin), otros__(D…
Estoy realmente cansada de todo, de tener dos trabajos, de estar deprimida, de odiarme a mí misma, de no sentirme apreciada o amada. Odio despertarme y odiar estar vivo, odio no comer porque estoy deprimido Odio estar más deprimido porque no estoy comiendo Odio existir en este momento	depressed	es	train	Estoy realmente cansada de todo, de tener dos trabajos, de estar deprimida, de odiarme a mí misma, de no sentirme apreciada o amada Odio despertarme y odiar estar vivo, odio no comer porque estoy deprimido Odio estar más deprimido porque no estoy comiendo Odio existir en este momento	estoy realmente cansada de todo, de tener dos trabajos, de estar deprimida, de odiarme a mí misma, de no sentirme apreciada o amada odio despertarme y odiar estar vivo, odio no comer porque estoy deprimido odio estar más deprimido porque no estoy comiendo odio existir en este momento	Estoy__(AUX)(Mood=Ind|Number=Sing|Person=1|Tense=Pres|VerbForm=Fin), realmente__(ADV), cansada__(ADJ)(Gender=Fem|Number=Sing|VerbForm=Part), de__(ADP), todo__(PRON)(Gender=Masc|Number=Sing|PronType=Tot), ,__(PUNCT)(PunctType=Comm), de__(ADP), tener__(VERB)(VerbForm=Inf), dos__(NUM)(NumType=Card|Number=Plur), trabajos__(NOUN)(Gender=Masc|Number=Plur), ,__(PUNCT)(PunctType=Comm), de__(ADP), estar__…
TW: menciones de suicidio, depresión y autolesiones Después de vivir en un hogar tóxico durante 18 años, pasar de una relación tóxica a otra relación tóxica, nunca tener una forma de escapar por mi cuenta, tener miedo de ser yo mismo, estar clínicamente deprimido, intentarlo y casi lograrlo	depressed	es	val	TW: menciones de suicidio, depresión y autolesiones Después de vivir en un hogar tóxico durante [NUMERO] años, pasar de una relación tóxica a otra relación tóxica, nunca tener una forma de escapar por mi cuenta, tener miedo de ser yo mismo, estar clínicamente deprimido, intentarlo y casi lograrlo	tw: menciones de suicidio, depresión y autolesiones después de vivir en un hogar tóxico durante [numero] años, pasar de una relación tóxica a otra relación tóxica, nunca tener una forma de escapar por mi cuenta, tener miedo de ser yo mismo, estar clínicamente deprimido, intentarlo y casi lograrlo	TW__(NOUN)(Gender=Masc|Number=Sing), :__(PUNCT)(PunctType=Colo), menciones__(NOUN)(Gender=Fem|Number=Plur), de__(ADP), suicidio__(NOUN)(Gender=Masc|Number=Sing), ,__(PUNCT)(PunctType=Comm), depresión__(NOUN)(Gender=Fem|Number=Sing), y__(CCONJ), autolesiones__(NOUN)(Gender=Fem|Number=Plur), Después__(ADV), de__(ADP), vivir__(VERB)(VerbForm=Inf), en__(ADP), un__(DET)(Definite=Ind|Gender=Masc|Number…	MISC([NUMERO)
¿Por qué me deprimo y odio todo cuando no he comido en unas horas (6 horas, para ser exactos)? Tengo tanta hambre, jajaja 🤣🤣🤣	depressed	es	train	¿Por qué me deprimo y odio todo cuando no he comido en unas horas [NUMERO] horas, para ser exactos? Tengo tanta hambre, jajaja	¿por qué me deprimo y odio todo cuando no he comido en unas horas [numero] horas, para ser exactos? tengo tanta hambre, jajaja	¿__(PUNCT)(PunctSide=Ini|PunctType=Qest), Por__(ADP), qué__(PRON)(Number=Sing|PronType=Int,Rel), me__(PRON)(Case=Dat|Number=Sing|Person=1|PrepCase=Npr|PronType=Prs), deprimo__(VERB)(Mood=Ind|Number=Sing|Person=1|Tense=Pres|VerbForm=Fin), y__(CCONJ), odio__(VERB)(Mood=Ind|Number=Sing|Person=1|Tense=Pres|VerbForm=Fin), todo__(PRON)(Gender=Masc|Number=Sing|PronType=Tot), cuando__(SCONJ), no__(ADV)(P…	,
ay no salgo compro alcohol y lo bebo en casa solo como el deprimido pedazo de mierda que soy.	depressed	es	train	ay no salgo compro alcohol y lo bebo en casa solo como el deprimido pedazo de mierda que soy	ay no salgo compro alcohol y lo bebo en casa solo como el deprimido pedazo de mierda que soy	ay__(INTJ), no__(ADV)(Polarity=Neg), salgo__(VERB)(Mood=Ind|Number=Sing|Person=1|Tense=Pres|VerbForm=Fin), compro__(VERB)(Mood=Ind|Number=Sing|Person=1|Tense=Pres|VerbForm=Fin), alcohol__(NOUN)(Gender=Masc|Number=Sing), y__(CCONJ), lo__(PRON)(Case=Acc|Gender=Masc|Number=Sing|Person=3|PrepCase=Npr|PronType=Prs), bebo__(VERB)(Mood=Ind|Number=Sing|Person=1|Tense=Pres|VerbForm=Fin), en__(ADP), casa__…
¿Alguna vez superaré la partida de Westbrook? No, estaré deprimido por mucho tiempo, buena suerte Brodie, ¡todos te apoyamos en OKC!	depressed	es	val	¿Alguna vez superaré la partida de Westbrók? No, estaré deprimido por mucho tiempo, buena suerte Brodie, ¡todos te apoyamos en OKC!	¿alguna vez superaré la partida de westbrók? no, estaré deprimido por mucho tiempo, buena suerte brodie, ¡todos te apoyamos en okc!	¿__(PUNCT)(PunctSide=Ini|PunctType=Qest), Alguna__(DET)(Gender=Fem|Number=Sing|PronType=Ind), vez__(NOUN)(Gender=Fem|Number=Sing), superaré__(VERB)(Mood=Ind|Number=Sing|Person=1|Tense=Fut|VerbForm=Fin), la__(DET)(Definite=Def|Gender=Fem|Number=Sing|PronType=Art), partida__(NOUN)(Gender=Fem|Number=Sing), de__(ADP), Westbrók__(PROPN), ?__(PUNCT)(PunctSide=Fin|PunctType=Qest), No__(ADV)(Polarity=Neg…	PER(Westbrók), PER(Brodie), ORG(OKC)
mis padres me enviaron a una sala de psiquiatría y me deprimí aún más y me volví robótico, así que comencé a cortarme porque quería sentir algo, incluso si era dolor. fue a la sala de psiquiatría de nuevo después de intentar od de nuevo. pero aun así continué cortándome y tomando pastillas.	depressed	es	val	mis padres me enviaron a una sala de psiquiatría y me deprimí aún más y me volví robótico, así que comencé a cortarme porque quería sentir algo, incluso si era dolor fue a la sala de psiquiatría de nuevo después de intentar od de nuevo pero aun así continué cortándome y tomando pastillas	mis padres me enviaron a una sala de psiquiatría y me deprimí aún más y me volví robótico, así que comencé a cortarme porque quería sentir algo, incluso si era dolor fue a la sala de psiquiatría de nuevo después de intentar od de nuevo pero aun así continué cortándome y tomando pastillas	mis__(DET)(Number=Plur|Number[psor]=Sing|Person=1|Poss=Yes|PronType=Prs), padres__(NOUN)(Gender=Masc|Number=Plur), me__(PRON)(Case=Dat|Number=Sing|Person=1|PrepCase=Npr|PronType=Prs), enviaron__(VERB)(Mood=Ind|Number=Plur|Person=3|Tense=Past|VerbForm=Fin), a__(ADP), una__(DET)(Definite=Ind|Gender=Fem|Number=Sing|PronType=Art), sala__(NOUN)(Gender=Fem|Number=Sing), de__(ADP), psiquiatría__(NOUN)(G…
¿Cómo si hay casos extremos en la obsesión? Las personas están obsesionadas con las celebridades, al final del período, el término stan representa a un fan obsesionado. Se hizo popular por la canción de eminem donde un fan está tan deprimido por la falta de comunicación entre los dos que se suicidan	depressed	es	train	¿Cómo si hay casos extremos en la obsesión? Las personas están obsesionadas con las celebridades, al final del período, el término stan representa a un fan obsesionado Se hizo popular por la canción de eminem donde un fan está tan deprimido por la falta de comunicación entre los dos que se suicidan	¿cómo si hay casos extremos en la obsesión? las personas están obsesionadas con las celebridades, al final del período, el término stan representa a un fan obsesionado se hizo popular por la canción de eminem donde un fan está tan deprimido por la falta de comunicación entre los dos que se suicidan	¿__(PUNCT)(PunctSide=Ini|PunctType=Qest), Cómo__(PRON)(PronType=Ind), si__(SCONJ), hay__(AUX)(Mood=Ind|Number=Sing|Person=3|Tense=Pres|VerbForm=Fin), casos__(NOUN)(Gender=Masc|Number=Plur), extremos__(ADJ)(Gender=Masc|Number=Plur), en__(ADP), la__(DET)(Definite=Def|Gender=Fem|Number=Sing|PronType=Art), obsesión__(NOUN)(Gender=Fem|Number=Sing), ?__(PUNCT)(PunctSide=Fin|PunctType=Qest), Las__(DET)(…	,
Lo "gracioso" es que ningún centrista real se rebaja tanto. Solo los derechistas y los nazis completos creen que "Bueno, pero los experimentos de Mengele avanzaron totalmente la ciencia a pesar de la evidencia infinita de que no lo hicieron, ¡ja!" -narrativa. Boogie estaba mostrando su mano con esa toma.	depressed	es	test	Lo gracioso es que ningún centrista real se rebaja tanto Solo los derechistas y los nazis completos crén que Bueno, pero los experimentos de Mengele avanzaron totalmente la ciencia a pesar de la evidencia infinita de que no lo hicieron, ¡jajaja! -narrativa Bógie estaba mostrando su mano con esa toma	lo gracioso es que ningún centrista real se rebaja tanto solo los derechistas y los nazis completos crén que bueno, pero los experimentos de mengele avanzaron totalmente la ciencia a pesar de la evidencia infinita de que no lo hicieron, ¡jajaja! -narrativa bógie estaba mostrando su mano con esa toma	Lo__(PRON)(Case=Acc|Definite=Def|Gender=Masc|Number=Sing|Person=3|PrepCase=Npr|PronType=Prs), gracioso__(ADJ)(Gender=Masc|Number=Sing), es__(AUX)(Mood=Ind|Number=Sing|Person=3|Tense=Pres|VerbForm=Fin), que__(SCONJ), ningún__(DET)(Gender=Masc|Number=Sing|PronType=Neg), centrista__(NOUN)(Number=Sing), real__(ADJ)(Number=Sing), se__(PRON)(Case=Acc|Person=3|PrepCase=Npr|PronType=Prs|Reflex=Yes), reba…	PER(Bueno), PER(Mengele), PER(Bógie)
¿Donde empezar? ¿Con la crisis de los niños retenidos en la frontera, o la (demasiada) gente que está de acuerdo con Trump, la falta de compasión y empatía mostrada por los inmigrantes, el líder desalmado de la Casa Blanca? Simplemente no lo sé. Algunos de nosotros estamos deprimidos y	depressed	es	train	¿Donde empezar? ¿Con la crisis de los niños retenidos en la frontera, o la demasiada gente que está de acuerdo con Trump, la falta de compasión y empatía mostrada por los inmigrantes, el líder desalmado de la Casa Blanca? Simplemente no lo sé Algunos de nosotros estamos deprimidos y	¿donde empezar? ¿con la crisis de los niños retenidos en la frontera, o la demasiada gente que está de acuerdo con trump, la falta de compasión y empatía mostrada por los inmigrantes, el líder desalmado de la casa blanca? simplemente no lo sé algunos de nosotros estamos deprimidos y	¿__(PUNCT)(PunctSide=Ini|PunctType=Qest), Donde__(PRON)(PronType=Ind), empezar__(VERB)(VerbForm=Inf), ?__(PUNCT)(PunctSide=Fin|PunctType=Qest), ¿__(PUNCT)(PunctSide=Ini|PunctType=Qest), Con__(ADP), la__(DET)(Definite=Def|Gender=Fem|Number=Sing|PronType=Art), crisis__(NOUN)(Gender=Fem), de__(ADP), los__(DET)(Definite=Def|Gender=Masc|Number=Plur|PronType=Art), niños__(NOUN)(Gender=Masc|Number=Plur)…	, ORG(Trump), ORG(Casa Blanca),
Realmente necesito dejar de decir que soy [adjetivo] universitario. Me gradué. solo soy ese adjetivo quebrado, deprimido, cachondo, cualquiera de ellos. simplemente no es un chico universitario	depressed	es	train	Realmente necesito dejar de decir que soy [adjetivo] universitario Me gradué solo soy ese adjetivo quebrado, deprimido, cachondo, cualquiera de ellos simplemente no es un chico universitario	realmente necesito dejar de decir que soy [adjetivo] universitario me gradué solo soy ese adjetivo quebrado, deprimido, cachondo, cualquiera de ellos simplemente no es un chico universitario	Realmente__(ADV), necesito__(VERB)(Mood=Ind|Number=Sing|Person=1|Tense=Pres|VerbForm=Fin), dejar__(VERB)(VerbForm=Inf), de__(ADP), decir__(VERB)(VerbForm=Inf), que__(SCONJ), soy__(AUX)(Mood=Ind|Number=Sing|Person=1|Tense=Pres|VerbForm=Fin), [adjetivo]__(ADJ)(Gender=Masc|Number=Sing), universitario__(ADJ)(Gender=Masc|Number=Sing), Me__(PRON)(Case=Dat|Number=Sing|Person=1|PrepCase=Npr|PronType=Prs)…
Cuando esté deprimido (incluso una y otra vez, un mundo sin fin), intente hacer lo contrario de cómo se siente. Levántate, sal, rodéate de gente. Esto es duro. Inténtalo de todos modos, pero no te culpes si no puedes. (10)	depressed	es	train	Cuando esté deprimido incluso una y otra vez, un mundo sin fin, intente hacer lo contrario de cómo se siente Levántate, sal, rodéate de gente Esto es duro Inténtalo de todos modos, pero no te culpes si no puedes [NUMERO]	cuando esté deprimido incluso una y otra vez, un mundo sin fin, intente hacer lo contrario de cómo se siente levántate, sal, rodéate de gente esto es duro inténtalo de todos modos, pero no te culpes si no puedes [numero]	Cuando__(SCONJ), esté__(AUX)(Mood=Sub|Number=Sing|Person=3|Tense=Pres|VerbForm=Fin), deprimido__(ADJ)(Gender=Masc|Number=Sing|VerbForm=Part), incluso__(ADV), una__(DET)(Definite=Ind|Gender=Fem|Number=Sing|PronType=Art), y__(CCONJ), otra__(DET)(Gender=Fem|Number=Sing|PronType=Ind), vez__(NOUN)(Gender=Fem|Number=Sing), ,__(PUNCT)(PunctType=Comm), un__(DET)(Definite=Ind|Gender=Masc|Number=Sing|PronT…	PER(Levántate), MISC([NUMERO)
Cuando esté deprimido o tenga tendencias suicidas, permita que otros piensen por usted. Si alguna vez has dejado que alguien lleve una bolsa por ti, entonces eres capaz de dejar que alguien sostenga tus pensamientos hasta que puedas soportar sostenerlos con seguridad tú mismo. (7)	depressed	es	val	Cuando esté deprimido o tenga tendencias suicidas, permita que otros piensen por usted Si alguna vez has dejado que alguien lleve una bolsa por ti, entonces eres capaz de dejar que alguien sostenga tus pensamientos hasta que puedas soportar sostenerlos con seguridad tú mismo [NUMERO]	cuando esté deprimido o tenga tendencias suicidas, permita que otros piensen por usted si alguna vez has dejado que alguien lleve una bolsa por ti, entonces eres capaz de dejar que alguien sostenga tus pensamientos hasta que puedas soportar sostenerlos con seguridad tú mismo [numero]	Cuando__(SCONJ), esté__(AUX)(Mood=Sub|Number=Sing|Person=3|Tense=Pres|VerbForm=Fin), deprimido__(ADJ)(Gender=Masc|Number=Sing|VerbForm=Part), o__(CCONJ), tenga__(VERB)(Mood=Sub|Number=Sing|Person=3|Tense=Pres|VerbForm=Fin), tendencias__(NOUN)(Gender=Fem|Number=Plur), suicidas__(ADJ)(Number=Plur), ,__(PUNCT)(PunctType=Comm), permita__(VERB)(Mood=Imp|Number=Sing|Person=3|VerbForm=Fin), que__(SCONJ)…	MISC([NUMERO)
en pocas palabras, la enfermedad mental no abofetea. no es un bop. 0/10 no tiraría el culo a estar deprimido.	depressed	es	test	en pocas palabras, la enfermedad mental no abofetea no es un bop [NUMERO]/[NUMERO] no tiraría el culo a estar deprimido	en pocas palabras, la enfermedad mental no abofetea no es un bop [numero]/[numero] no tiraría el culo a estar deprimido	en__(ADP), pocas__(DET)(Gender=Fem|NumType=Card|Number=Plur|PronType=Ind), palabras__(NOUN)(Gender=Fem|Number=Plur), ,__(PUNCT)(PunctType=Comm), la__(DET)(Definite=Def|Gender=Fem|Number=Sing|PronType=Art), enfermedad__(NOUN)(Gender=Fem|Number=Sing), mental__(ADJ)(Number=Sing), no__(ADV)(Polarity=Neg), abofetea__(VERB)(Mood=Ind|Number=Sing|Person=3|Tense=Pres|VerbForm=Fin), no__(ADV)(Polarity=Neg)…
“Si estás deprimido, estás viviendo en el pasado. Si estás ansioso, estás viviendo en el futuro. Si estás en paz, estás viviendo en el presente.”- Lao Tzu.	depressed	es	train	Si estás deprimido, estás viviendo en el pasado Si estás ansioso, estás viviendo en el futuro Si estás en paz, estás viviendo en el presente- Lao Tzu	si estás deprimido, estás viviendo en el pasado si estás ansioso, estás viviendo en el futuro si estás en paz, estás viviendo en el presente- lao tzu	Si__(SCONJ), estás__(AUX)(Mood=Ind|Number=Sing|Person=2|Tense=Pres|VerbForm=Fin), deprimido__(ADJ)(Gender=Masc|Number=Sing|VerbForm=Part), ,__(PUNCT)(PunctType=Comm), estás__(AUX)(Mood=Ind|Number=Sing|Person=2|Tense=Pres|VerbForm=Fin), viviendo__(VERB)(VerbForm=Ger), en__(ADP), el__(DET)(Definite=Def|Gender=Masc|Number=Sing|PronType=Art), pasado__(NOUN)(Gender=Masc|Number=Sing), Si__(SCONJ), está…	, PER(Lao Tzu)
No hay razón para estar deprimido cuando hemos entrado en la era del cambio exponencial. La tecnología exponencial es un motivo para estar feliz.	depressed	es	train	No hay razón para estar deprimido cuando hemos entrado en la era del cambio exponencial La tecnología exponencial es un motivo para estar feliz	no hay razón para estar deprimido cuando hemos entrado en la era del cambio exponencial la tecnología exponencial es un motivo para estar feliz	No__(ADV)(Polarity=Neg), hay__(AUX)(Mood=Ind|Number=Sing|Person=3|Tense=Pres|VerbForm=Fin), razón__(NOUN)(Gender=Fem|Number=Sing), para__(ADP), estar__(AUX)(VerbForm=Inf), deprimido__(ADJ)(Gender=Masc|Number=Sing|VerbForm=Part), cuando__(SCONJ), hemos__(AUX)(Mood=Ind|Number=Plur|Person=1|Tense=Pres|VerbForm=Fin), entrado__(VERB)(Gender=Masc|Number=Sing|Tense=Past|VerbForm=Part), en__(ADP), la__(D…	,
otra AU moderna donde SQQ se transmigró de regreso a la Tierra y LBH lo persiguió, pero en su lugar transmigró como un perro y tuvo que ayudar a un SQQ enfermo y deprimido a vivir. #ScumVillainsSelfSavingSystem #svsss #人渣反派自救系统	depressed	es	val	otra AU moderna donde SQQ se transmigró de regreso a la Tierra y LBH lo persiguió, pero en su lugar transmigró como un perro y tuvo que ayudar a un SQQ enfermo y deprimido a vivir #[HASHTAG]_ScumVillainsSelfSavingSystem #[HASHTAG]_svs #[HASHTAG]_人渣反派自救系统	otra au moderna donde sqq se transmigró de regreso a la tierra y lbh lo persiguió, pero en su lugar transmigró como un perro y tuvo que ayudar a un sqq enfermo y deprimido a vivir #[hashtag]_scumvillainsselfsavingsystem #[hashtag]_svs #[hashtag]_人渣反派自救系统	otra__(DET)(Gender=Fem|Number=Sing|PronType=Ind), A__(NOUN)(Gender=Fem|Number=Sing), e__(CCONJ), moderna__(ADJ)(Gender=Fem|Number=Sing), donde__(PRON)(PronType=Ind), SQQ__(PROPN), se__(PRON)(Case=Acc|Person=3|PrepCase=Npr|PronType=Prs|Reflex=Yes), transmigró__(VERB)(Mood=Ind|Number=Sing|Person=3|Tense=Past|VerbForm=Fin), de__(ADP), regreso__(NOUN)(Gender=Masc|Number=Sing), a__(ADP), la__(DET)(Def…	MISC(AU), ORG(SQQ), MISC(Tierra), MISC(LBH), MISC(SQQ), MISC(#[HASHTAG), MISC(_ScumVillainsSelfSavingSystem), MISC([HASHTAG)
sí, lo entiendo. en algún momento es natural tener suficiente. En mi caso, es casi todo el círculo que me rodea lo que me destroza los nervios y me hace sentir un poco deprimido, pero realmente espero que puedas superar esto y salir.	depressed	es	train	sí, lo entiendo en algún momento es natural tener suficiente En mi caso, es casi todo el círculo que me rodea lo que me destroza los nervios y me hace sentir un poco deprimido, pero realmente espero que puedas superar esto y salir	sí, lo entiendo en algún momento es natural tener suficiente en mi caso, es casi todo el círculo que me rodea lo que me destroza los nervios y me hace sentir un poco deprimido, pero realmente espero que puedas superar esto y salir	sí__(INTJ), ,__(PUNCT)(PunctType=Comm), lo__(PRON)(Case=Acc|Gender=Masc|Number=Sing|Person=3|PrepCase=Npr|PronType=Prs), entiendo__(VERB)(Mood=Ind|Number=Sing|Person=1|Tense=Pres|VerbForm=Fin), en__(ADP), algún__(DET)(Gender=Masc|Number=Sing|PronType=Ind), momento__(NOUN)(Gender=Masc|Number=Sing), es__(AUX)(Mood=Ind|Number=Sing|Person=3|Tense=Pres|VerbForm=Fin), natural__(ADJ)(Number=Sing), tener…
Leer todo tipo de publicaciones de personas que están deprimidas y no pueden soportar estas cosas me muestra que estoy metido de lleno en esta mierda otra vez. Voy a llamar a través de la lista de terapeutas mañana. Afortunadamente, he estado allí y sé qué esperar y cómo lidiar con eso. Todavía apesta aunque.	depressed	es	train	Lér todo tipo de publicaciones de personas que están deprimidas y no pueden soportar estas cosas me muestra que estoy metido de lleno en esta mierda otra vez Voy a llamar a través de la lista de terapeutas mañana Afortunadamente, he estado allí y sé qué esperar y cómo lidiar con eso Todavía apesta aunque	lér todo tipo de publicaciones de personas que están deprimidas y no pueden soportar estas cosas me muestra que estoy metido de lleno en esta mierda otra vez voy a llamar a través de la lista de terapeutas mañana afortunadamente, he estado allí y sé qué esperar y cómo lidiar con eso todavía apesta aunque	Lér__(VERB)(Mood=Ind|Number=Sing|Person=3|Tense=Pres|VerbForm=Fin), todo__(DET)(Gender=Masc|Number=Sing|PronType=Tot), tipo__(NOUN)(Gender=Masc|Number=Sing), de__(ADP), publicaciones__(NOUN)(Gender=Fem|Number=Plur), de__(ADP), personas__(NOUN)(Gender=Fem|Number=Plur), que__(PRON)(PronType=Int,Rel), están__(AUX)(Mood=Ind|Number=Plur|Person=3|Tense=Pres|VerbForm=Fin), deprimidas__(ADJ)(Gender=Fem|N…
Lol, no ha ganado tu mejor que la gente muerta imagina que mueres todas las cosas que te deprimen ya no importan, entonces, ¿por qué importarán ahora que estás vivo? Esto es lo que uso para ganar la depresión, espero que te ayude.	depressed	es	train	Lol, no ha ganado tu mejor que la gente muerta imagina que mueres todas las cosas que te deprimen ya no importan, entonces, ¿por qué importarán ahora que estás vivo? Esto es lo que uso para ganar la depresión, espero que te ayude	lol, no ha ganado tu mejor que la gente muerta imagina que mueres todas las cosas que te deprimen ya no importan, entonces, ¿por qué importarán ahora que estás vivo? esto es lo que uso para ganar la depresión, espero que te ayude	Lol__(INTJ), ,__(PUNCT)(PunctType=Comm), no__(ADV)(Polarity=Neg), ha__(AUX)(Mood=Ind|Number=Sing|Person=3|Tense=Pres|VerbForm=Fin), ganado__(VERB)(Gender=Masc|Number=Sing|Tense=Past|VerbForm=Part), tu__(DET)(Number=Sing|Number[psor]=Sing|Person=2|Poss=Yes|PronType=Prs), mejor__(ADJ)(Degree=Cmp|Number=Sing), que__(SCONJ), la__(DET)(Definite=Def|Gender=Fem|Number=Sing|PronType=Art), gente__(NOUN)(G…	PER(Lol),
6º tal vez 7º grado. Fue profesor de arte y un escultor fantástico. Durante el año hizo una gran escultura de barro maravillosa de un carrusel con caballos individuales, etc. y un niño la rompió. Estuvo deprimido el resto del año.	depressed	es	test	6º tal vez 7º grado Fue profesor de arte y un escultor fantástico Durante el año hizo una gran escultura de barro maravillosa de un carrusel con caballos individuales, etc y un niño la rompió Estuvo deprimido el resto del año	6º tal vez 7º grado fue profesor de arte y un escultor fantástico durante el año hizo una gran escultura de barro maravillosa de un carrusel con caballos individuales, etc y un niño la rompió estuvo deprimido el resto del año	6º__(NOUN)(AdvType=Tim), tal__(NOUN), vez__(NOUN), 7º__(NUM)(NumForm=Digit|NumType=Card), grado__(NOUN)(Gender=Masc|Number=Sing), Fue__(AUX)(Mood=Ind|Number=Sing|Person=3|Tense=Past|VerbForm=Fin), profesor__(NOUN)(Gender=Masc|Number=Sing), de__(ADP), arte__(NOUN)(Number=Sing), y__(CCONJ), un__(DET)(Definite=Ind|Gender=Masc|Number=Sing|PronType=Art), escultor__(NOUN)(Gender=Masc|Number=Sing), fant…
De qué estás hablando ? Dije que no me hables porque este fiar me tenía deprimido y triste.	depressed	es	train	De qué estás hablando? Dije que no me hables porque este fiar me tenía deprimido y triste	de qué estás hablando? dije que no me hables porque este fiar me tenía deprimido y triste	De__(ADP), qué__(PRON)(Number=Sing|PronType=Int,Rel), estás__(AUX)(Mood=Ind|Number=Sing|Person=2|Tense=Pres|VerbForm=Fin), hablando__(VERB)(VerbForm=Ger), ?__(PUNCT)(PunctSide=Fin|PunctType=Qest), Dije__(VERB)(Mood=Ind|Number=Sing|Person=1|Tense=Past|VerbForm=Fin), que__(SCONJ), no__(ADV)(Polarity=Neg), me__(PRON)(Case=Dat|Number=Sing|Person=1|PrepCase=Npr|PronType=Prs), hables__(VERB)(Mood=Sub|N…	,
Hombre, vi a ese tipo en 2003 tocar en una pequeña escuela de artes liberales en la zona rural de Indiana y ese tipo tenía una de las energías más deprimidas que he conocido. Recuerdo que jugó Omie Wise y yo estaba destrozado	depressed	es	train	Hombre, vi a ese tipo en [NUMERO] tocar en una pequeña escuela de artes liberales en la zona rural de Indiana y ese tipo tenía una de las energías más deprimidas que he conocido Recuerdo que jugó Omie Wise y yo estaba destrozado	hombre, vi a ese tipo en [numero] tocar en una pequeña escuela de artes liberales en la zona rural de indiana y ese tipo tenía una de las energías más deprimidas que he conocido recuerdo que jugó omie wise y yo estaba destrozado	Hombre__(NOUN)(Gender=Masc|Number=Sing), ,__(PUNCT)(PunctType=Comm), vi__(VERB)(Mood=Ind|Number=Sing|Person=1|Tense=Past|VerbForm=Fin), a__(ADP), ese__(DET)(Gender=Masc|Number=Sing|PronType=Dem), tipo__(NOUN)(Gender=Masc|Number=Sing), en__(ADP), [NUMERO__(NOUN)(Gender=Masc|Number=Sing), ]__(PUNCT)(PunctType=Comm), tocar__(VERB)(VerbForm=Inf), en__(ADP), una__(DET)(Definite=Ind|Gender=Fem|Number=S…	MISC([NUMERO), LOC(Indiana), PER(Omie Wise)
Estoy deprimido todo el año, pero empeora mucho cuando hace calor y sol afuera, literalmente me dan ganas de meterme en un agujero y simplemente MORIR.	depressed	es	val	Estoy deprimido todo el año, pero empeora mucho cuando hace calor y sol afuera, literalmente me dan ganas de meterme en un agujero y simplemente MORIR	estoy deprimido todo el año, pero empeora mucho cuando hace calor y sol afuera, literalmente me dan ganas de meterme en un agujero y simplemente morir	Estoy__(AUX)(Mood=Ind|Number=Sing|Person=1|Tense=Pres|VerbForm=Fin), deprimido__(ADJ)(Gender=Masc|Number=Sing|VerbForm=Part), todo__(DET)(Gender=Masc|Number=Sing|PronType=Tot), el__(DET)(Definite=Def|Gender=Masc|Number=Sing|PronType=Art), año__(NOUN)(Gender=Masc|Number=Sing), ,__(PUNCT)(PunctType=Comm), pero__(CCONJ), empeora__(VERB)(Mood=Ind|Number=Sing|Person=3|Tense=Pres|VerbForm=Fin), mucho__…	MISC(MORIR)
No estas escuchando. Nunca dije que todos los adolescentes estuvieran deprimidos y se suicidaran. Esto claramente no va a ninguna parte.	depressed	es	train	No estas escuchando Nunca dije que todos los adolescentes estuvieran deprimidos y se suicidaran Esto claramente no va a ninguna parte	no estas escuchando nunca dije que todos los adolescentes estuvieran deprimidos y se suicidaran esto claramente no va a ninguna parte	No__(ADV)(Polarity=Neg), estas__(PRON)(Gender=Fem|Number=Plur|PronType=Dem), escuchando__(VERB)(VerbForm=Ger), Nunca__(ADV), dije__(VERB)(Mood=Ind|Number=Sing|Person=1|Tense=Past|VerbForm=Fin), que__(SCONJ), todos__(DET)(Gender=Masc|Number=Plur|PronType=Tot), los__(DET)(Definite=Def|Gender=Masc|Number=Plur|PronType=Art), adolescentes__(NOUN)(Number=Plur), estuvieran__(AUX)(Mood=Sub|Number=Plur|Pe…
Hace unos 10 años estaba deprimido porque mis bandas no se estaban arreglando y temía perder mi oportunidad. Ahora estoy grabando 3 álbumes (todo tiza y queso) y nunca he estado más entusiasmado con la mierda, un proyecto es brutal/divertido, uno es folk sucio y el otro pop.	depressed	es	train	Hace unos [NUMERO] años estaba deprimido porque mis bandas no se estaban arreglando y temía perder mi oportunidad Ahora estoy grabando [NUMERO] álbumes todo tiza y queso y nunca he estado más entusiasmado con la mierda, un proyecto es brutal/divertido, uno es folk sucio y el otro pop	hace unos [numero] años estaba deprimido porque mis bandas no se estaban arreglando y temía perder mi oportunidad ahora estoy grabando [numero] álbumes todo tiza y queso y nunca he estado más entusiasmado con la mierda, un proyecto es brutal/divertido, uno es folk sucio y el otro pop	Hace__(VERB)(Mood=Ind|Number=Sing|Person=3|Tense=Pres|VerbForm=Fin), unos__(DET)(Definite=Ind|Gender=Masc|Number=Plur|PronType=Art), [NUMERO__(NOUN)(Gender=Masc|Number=Plur), ]__(ADP), años__(NOUN)(Gender=Masc|Number=Plur), estaba__(AUX)(Mood=Ind|Number=Sing|Person=3|Tense=Imp|VerbForm=Fin), deprimido__(ADJ)(Gender=Masc|Number=Sing|VerbForm=Part), porque__(SCONJ), mis__(DET)(Number=Plur|Number[ps…	MISC([NUMERO)
Estoy tan deprimida porque @WaitressMusical está cerrando en Broadway 🥺 Es un espectáculo lleno de mucho corazón y merece durar para siempre ♥️	depressed	es	test	Estoy tan deprimida porque [USUARIO] está cerrando en Broadway Es un espectáculo lleno de mucho corazón y merece durar para siempre	estoy tan deprimida porque [usuario] está cerrando en broadway es un espectáculo lleno de mucho corazón y merece durar para siempre	Estoy__(AUX)(Mood=Ind|Number=Sing|Person=1|Tense=Pres|VerbForm=Fin), tan__(ADV), deprimida__(ADJ)(Gender=Fem|Number=Sing|VerbForm=Part), porque__(SCONJ), [__(PUNCT)(PunctType=Peri), USUARIO__(PROPN), ]__(PUNCT)(PunctType=Comm), está__(AUX)(Mood=Ind|Number=Sing|Person=3|Tense=Pres|VerbForm=Fin), cerrando__(VERB)(VerbForm=Ger), en__(ADP), Broadway__(PROPN), Es__(AUX)(Mood=Ind|Number=Sing|Person=3|T…	ORG(USUARIO), LOC(Broadway)
eres dificil de abrazar dificil de hablar y nunca me dormire cuando estas en mi cama todo lo que me das es un abrazo me he convertido en una estatua y me hace sentir deprimido...... casi se siente como bromeo para jugar un papel cuando no eres el papel principal en el corazón de otra persona	depressed	es	val	eres dificil de abrazar dificil de hablar y nunca me dormire cuando estas en mi cama todo lo que me das es un abrazo me he convertido en una estatua y me hace sentir deprimido casi se siente como bromeo para jugar un papel cuando no eres el papel principal en el corazón de otra persona	eres dificil de abrazar dificil de hablar y nunca me dormire cuando estas en mi cama todo lo que me das es un abrazo me he convertido en una estatua y me hace sentir deprimido casi se siente como bromeo para jugar un papel cuando no eres el papel principal en el corazón de otra persona	eres__(AUX)(Mood=Ind|Number=Sing|Person=2|Tense=Pres|VerbForm=Fin), dificil__(ADJ)(Number=Sing), de__(ADP), abrazar__(VERB)(VerbForm=Inf), dificil__(ADJ)(Number=Sing), de__(ADP), hablar__(VERB)(VerbForm=Inf), y__(CCONJ), nunca__(ADV), me__(PRON)(Case=Dat|Number=Sing|Person=1|PrepCase=Npr|PronType=Prs), dormire__(VERB)(Mood=Ind|Number=Sing|Person=3|Tense=Pres|VerbForm=Fin), cuando__(SCONJ), estas_…
Sólo me hará sentir miserable. No obtengo NADA de estas cosas, ni humor, ni satisfacción, nada. Todo lo que recibo es un recordatorio de que aún no está muerto, lo que simplemente me entristece.	depressed	es	test	Sólo me hará sentir miserable No obtengo NADA de estas cosas, ni humor, ni satisfacción, nada Todo lo que recibo es un recordatorio de que aún no está muerto, lo que simplemente me entristece	sólo me hará sentir miserable no obtengo nada de estas cosas, ni humor, ni satisfacción, nada todo lo que recibo es un recordatorio de que aún no está muerto, lo que simplemente me entristece	Sólo__(ADV), me__(PRON)(Case=Dat|Number=Sing|Person=1|PrepCase=Npr|PronType=Prs), hará__(VERB)(Mood=Ind|Number=Sing|Person=3|Tense=Fut|VerbForm=Fin), sentir__(VERB)(VerbForm=Inf), miserable__(ADJ)(Number=Sing), No__(ADV)(Polarity=Neg), obtengo__(VERB)(Mood=Ind|Number=Sing|Person=1|Tense=Pres|VerbForm=Fin), NADA__(PRON)(Number=Sing|PronType=Neg), de__(ADP), estas__(DET)(Gender=Fem|Number=Plur|Pron…	MISC(NADA)
Algún día me encantaría saber cómo se siente la felicidad. Tengo una gran vida y gente que me quiere pero no siento nada. Quiero ser más que este fracaso deprimido que soy actualmente.	depressed	es	train	Algún día me encantaría saber cómo se siente la felicidad Tengo una gran vida y gente que me quiere pero no siento nada Quiero ser más que este fracaso deprimido que soy actualmente	algún día me encantaría saber cómo se siente la felicidad tengo una gran vida y gente que me quiere pero no siento nada quiero ser más que este fracaso deprimido que soy actualmente	Algún__(DET)(Gender=Masc|Number=Sing|PronType=Ind), día__(NOUN)(Gender=Masc|Number=Sing), me__(PRON)(Case=Dat|Number=Sing|Person=1|PrepCase=Npr|PronType=Prs), encantaría__(VERB)(Mood=Cnd|Number=Sing|Person=3|VerbForm=Fin), saber__(AUX)(VerbForm=Inf), cómo__(PRON)(PronType=Ind), se__(PRON)(Case=Acc|Person=3|PrepCase=Npr|PronType=Prs|Reflex=Yes), siente__(VERB)(Mood=Ind|Number=Sing|Person=3|Tense=P…
Estuve tan deprimido y lleno de ansiedad la semana pasada que siento que mi cuerpo simplemente se está apagando.	depressed	es	val	Estuve tan deprimido y lleno de ansiedad la semana pasada que siento que mi cuerpo simplemente se está apagando	estuve tan deprimido y lleno de ansiedad la semana pasada que siento que mi cuerpo simplemente se está apagando	Estuve__(AUX)(Mood=Ind|Number=Sing|Person=1|Tense=Past|VerbForm=Fin), tan__(ADV), deprimido__(ADJ)(Gender=Masc|Number=Sing|VerbForm=Part), y__(CCONJ), lleno__(ADJ)(Gender=Masc|Number=Sing), de__(ADP), ansiedad__(NOUN)(Gender=Fem|Number=Sing), la__(DET)(Definite=Def|Gender=Fem|Number=Sing|PronType=Art), semana__(NOUN)(Gender=Fem|Number=Sing), pasada__(ADJ)(Gender=Fem|Number=Sing|VerbForm=Part), qu…
Actualización de Med tweak: más triste, más ansioso, efectos secundarios físicos y súper sedado, por lo que IDGAF es incluso más que cuando 'solo' está deprimido. Esperemos que sea solo el período de ajuste 🙁	depressed	es	train	Actualización de Med tweak: más triste, más ansioso, efectos secundarios físicos y súper sedado, por lo que IDGAF es incluso más que cuando solo está deprimido Esperemos que sea solo el período de ajuste	actualización de med tweak: más triste, más ansioso, efectos secundarios físicos y súper sedado, por lo que idgaf es incluso más que cuando solo está deprimido esperemos que sea solo el período de ajuste	Actualización__(NOUN)(Gender=Fem|Number=Sing), de__(ADP), Med__(PROPN), tweak__(PROPN), :__(PUNCT)(PunctType=Colo), más__(ADV)(Degree=Cmp), triste__(ADJ)(Number=Sing), ,__(PUNCT)(PunctType=Comm), más__(ADV)(Degree=Cmp), ansioso__(ADJ)(Gender=Masc|Number=Sing), ,__(PUNCT)(PunctType=Comm), efectos__(NOUN)(Gender=Masc|Number=Plur), secundarios__(ADJ)(Gender=Masc|Number=Plur), físicos__(ADJ)(Gender=M…	MISC(IDGAF)
La perra se murió de hambre cuando el perro macho murió, así que básicamente se suicidó al no comer y estar deprimida.	depressed	es	val	La perra se murió de hambre cuando el perro macho murió, así que básicamente se suicidó al no comer y estar deprimida	la perra se murió de hambre cuando el perro macho murió, así que básicamente se suicidó al no comer y estar deprimida	La__(DET)(Definite=Def|Gender=Fem|Number=Sing|PronType=Art), perra__(NOUN)(Gender=Fem|Number=Sing), se__(PRON)(Case=Acc|Person=3|PrepCase=Npr|PronType=Prs|Reflex=Yes), murió__(VERB)(Mood=Ind|Number=Sing|Person=3|Tense=Past|VerbForm=Fin), de__(ADP), hambre__(NOUN)(Gender=Fem|Number=Sing), cuando__(SCONJ), el__(DET)(Definite=Def|Gender=Masc|Number=Sing|PronType=Art), perro__(NOUN)(Gender=Masc|Numbe…
Estás deprimido. Sientes que eres feo como la mierda. Vas a hacer ejercicio. Pero el entrenamiento parece imposible: todo pesa mil veces más... porque estás deprimido. Regresas a casa decepcionado contigo mismo y todavía sintiéndote horrible como la mierda. Entonces te suicidas :D	depressed	es	train	Estás deprimido Sientes que eres feo como la mierda Vas a hacer ejercicio Pero el entrenamiento parece imposible: todo pesa mil veces más porque estás deprimido Regresas a casa decepcionado contigo mismo y todavía sintiéndote horrible como la mierda Entonces te suicidas :de	estás deprimido sientes que eres feo como la mierda vas a hacer ejercicio pero el entrenamiento parece imposible: todo pesa mil veces más porque estás deprimido regresas a casa decepcionado contigo mismo y todavía sintiéndote horrible como la mierda entonces te suicidas :de	Estás__(AUX)(Mood=Ind|Number=Sing|Person=2|Tense=Pres|VerbForm=Fin), deprimido__(ADJ)(Gender=Masc|Number=Sing|VerbForm=Part), Sientes__(VERB)(Mood=Ind|Number=Sing|Person=2|Tense=Pres|VerbForm=Fin), que__(SCONJ), eres__(AUX)(Mood=Ind|Number=Sing|Person=2|Tense=Pres|VerbForm=Fin), feo__(ADJ)(Gender=Masc|Number=Sing), como__(SCONJ), la__(DET)(Definite=Def|Gender=Fem|Number=Sing|PronType=Art), mierda…
Siempre he dicho que son como una línea directa para mí, cada vez que me siento deprimida, tengo ataques de ansiedad o siempre me avergüenzo, siempre han estado ahí para decirme diferente y ayudarme a ser cada vez mejor conmigo misma.	depressed	es	test	Siempre he dicho que son como una línea directa para mí, cada vez que me siento deprimida, tengo ataques de ansiedad o siempre me avergüenzo, siempre han estado ahí para decirme diferente y ayudarme a ser cada vez mejor conmigo misma	siempre he dicho que son como una línea directa para mí, cada vez que me siento deprimida, tengo ataques de ansiedad o siempre me avergüenzo, siempre han estado ahí para decirme diferente y ayudarme a ser cada vez mejor conmigo misma	Siempre__(ADV), he__(AUX)(Mood=Ind|Number=Sing|Person=1|Tense=Pres|VerbForm=Fin), dicho__(VERB)(Gender=Masc|Number=Sing|Tense=Past|VerbForm=Part), que__(SCONJ), son__(AUX)(Mood=Ind|Number=Plur|Person=3|Tense=Pres|VerbForm=Fin), como__(SCONJ), una__(DET)(Definite=Ind|Gender=Fem|Number=Sing|PronType=Art), línea__(NOUN)(Gender=Fem|Number=Sing), directa__(ADJ)(Gender=Fem|Number=Sing), para__(ADP), mí…
A veces estoy en la tienda necesitando una cantidad mínima de cosas y termino con una canasta de personas deprimidas	depressed	es	val	A veces estoy en la tienda necesitando una cantidad mínima de cosas y termino con una canasta de personas deprimidas	a veces estoy en la tienda necesitando una cantidad mínima de cosas y termino con una canasta de personas deprimidas	A__(ADP), veces__(NOUN), estoy__(AUX)(Mood=Ind|Number=Sing|Person=1|Tense=Pres|VerbForm=Fin), en__(ADP), la__(DET)(Definite=Def|Gender=Fem|Number=Sing|PronType=Art), tienda__(NOUN)(Gender=Fem|Number=Sing), necesitando__(VERB)(VerbForm=Ger), una__(DET)(Definite=Ind|Gender=Fem|Number=Sing|PronType=Art), cantidad__(NOUN)(Gender=Fem|Number=Sing), mínima__(ADJ)(Degree=Sup|Gender=Fem|Number=Sing), de__…
Estoy a favor de buscar ayuda para la salud mental. Pero la cantidad de cosas aleatorias que pueden deprimir a las personas y cómo quieren que las traten está empezando a ser ridícula.	depressed	es	val	Estoy a favor de buscar ayuda para la salud mental Pero la cantidad de cosas aleatorias que pueden deprimir a las personas y cómo quieren que las traten está empezando a ser ridícula	estoy a favor de buscar ayuda para la salud mental pero la cantidad de cosas aleatorias que pueden deprimir a las personas y cómo quieren que las traten está empezando a ser ridícula	Estoy__(AUX)(Mood=Ind|Number=Sing|Person=1|Tense=Pres|VerbForm=Fin), a__(ADP), favor__(NOUN), de__(ADP), buscar__(VERB)(VerbForm=Inf), ayuda__(NOUN)(Gender=Fem|Number=Sing), para__(ADP), la__(DET)(Definite=Def|Gender=Fem|Number=Sing|PronType=Art), salud__(NOUN)(Gender=Fem|Number=Sing), mental__(ADJ)(Number=Sing), Pero__(CCONJ), la__(DET)(Definite=Def|Gender=Fem|Number=Sing|PronType=Art), cantidad…	,
Lo mejor de no tener vecinos en este momento es que cuando estoy seriamente, peligrosamente deprimido como hoy, puedo cantar con todo mi corazón en el baño a la 1 am y ni una sola alma se quejará de mí por tratar de recordar cómo quedarme. vivos mientras intentan dormir.	depressed	es	train	Lo mejor de no tener vecinos en este momento es que cuando estoy seriamente, peligrosamente deprimido como hoy, puedo cantar con todo mi corazón en el baño a la [NUMERO] am y ni una sola alma se quejará de mí por tratar de recordar cómo quedarme vivos mientras intentan dormir	lo mejor de no tener vecinos en este momento es que cuando estoy seriamente, peligrosamente deprimido como hoy, puedo cantar con todo mi corazón en el baño a la [numero] am y ni una sola alma se quejará de mí por tratar de recordar cómo quedarme vivos mientras intentan dormir	Lo__(PRON)(Case=Acc|Definite=Def|Gender=Masc|Number=Sing|Person=3|PrepCase=Npr|PronType=Prs), mejor__(ADJ)(Degree=Cmp|Number=Sing), de__(ADP), no__(ADV)(Polarity=Neg), tener__(VERB)(VerbForm=Inf), vecinos__(NOUN)(Gender=Masc|Number=Plur), en__(ADP), este__(DET)(Gender=Masc|Number=Sing|PronType=Dem), momento__(NOUN)(Gender=Masc|Number=Sing), es__(AUX)(Mood=Ind|Number=Sing|Person=3|Tense=Pres|VerbF…	MISC([NUMERO)
terapeuta: y que hacemos cuando nos sentimos deprimidos? yo, en mi cabeza: "pocas veces he estado por esa pista-" terapeuta: .....?	depressed	es	val	terapeuta: y que hacemos cuando nos sentimos deprimidos? yo, en mi cabeza: pocas veces he estado por esa pista- terapeuta:	terapeuta: y que hacemos cuando nos sentimos deprimidos? yo, en mi cabeza: pocas veces he estado por esa pista- terapeuta:	terapeuta__(NOUN)(Number=Sing), :__(PUNCT)(PunctType=Colo), y__(CCONJ), que__(PRON)(PronType=Int,Rel), hacemos__(VERB)(Mood=Ind|Number=Plur|Person=1|Tense=Pres|VerbForm=Fin), cuando__(SCONJ), nos__(PRON)(Case=Dat|Number=Plur|Person=1|PrepCase=Npr|PronType=Prs), sentimos__(VERB)(Mood=Ind|Number=Plur|Person=1|Tense=Pres|VerbForm=Fin), deprimidos__(ADJ)(Gender=Masc|Number=Plur|VerbForm=Part), ?__(PU…
Vi a mi madre ayer por la noche y me dijo: "Bueno, sé que dices que estás deprimido, pero pareces feliz, así que tal vez estés menos deprimido". Yo, retrocediendo al otro día cuando escuché 24 horas de joy division en un bucle sin fin "....uh huh"	depressed	es	test	Vi a mi madre ayer por la noche y me dijo: Bueno, sé que dices que estás deprimido, pero pareces feliz, así que tal vez estés menos deprimido Yo, retrocediendo al otro día cuando escuché [NUMERO] horas de joy division en un bucle sin fin uh huh	vi a mi madre ayer por la noche y me dijo: bueno, sé que dices que estás deprimido, pero pareces feliz, así que tal vez estés menos deprimido yo, retrocediendo al otro día cuando escuché [numero] horas de joy division en un bucle sin fin uh huh	Vi__(VERB)(Mood=Ind|Number=Sing|Person=1|Tense=Past|VerbForm=Fin), a__(ADP), mi__(DET)(Number=Sing|Number[psor]=Sing|Person=1|Poss=Yes|PronType=Prs), madre__(NOUN)(Gender=Fem|Number=Sing), ayer__(ADV), por__(ADP), la__(DET)(Definite=Def|Gender=Fem|Number=Sing|PronType=Art), noche__(NOUN)(Gender=Fem|Number=Sing), y__(CCONJ), me__(PRON)(Case=Dat|Number=Sing|Person=1|PrepCase=Npr|PronType=Prs), dijo…
¿Qué diablos pasa como 5 minutos en su teléfono cada pocos días? Crecer y deprimirse como el resto de nosotros	depressed	es	train	¿Qué diablos pasa como [NUMERO] minutos en su teléfono cada pocos días? Crecer y deprimirse como el resto de nosotros	¿qué diablos pasa como [numero] minutos en su teléfono cada pocos días? crecer y deprimirse como el resto de nosotros	¿__(PUNCT)(PunctSide=Ini|PunctType=Qest), Qué__(DET)(PronType=Int,Rel), diablos__(NOUN)(Gender=Masc|Number=Plur), pasa__(VERB)(Mood=Ind|Number=Sing|Person=3|Tense=Pres|VerbForm=Fin), como__(SCONJ), [NUMERO__(NOUN)(Gender=Masc|Number=Sing), ]__(ADP), minutos__(NOUN)(Gender=Masc|Number=Plur), en__(ADP), su__(DET)(Number=Sing|Person=3|Poss=Yes|PronType=Prs), teléfono__(NOUN)(Gender=Masc|Number=Sing)…	,
Acabo de probar la simulación de edad de la aplicación de cara. Ahora, por primera vez estoy legítimamente deprimido. No lo hagáis, chicos.	depressed	es	train	Acabo de probar la simulación de edad de la aplicación de cara Ahora, por primera vez estoy legítimamente deprimido No lo hagáis, chicos	acabo de probar la simulación de edad de la aplicación de cara ahora, por primera vez estoy legítimamente deprimido no lo hagáis, chicos	Acabo__(VERB)(Mood=Ind|Number=Sing|Person=1|Tense=Pres|VerbForm=Fin), de__(ADP), probar__(VERB)(VerbForm=Inf), la__(DET)(Definite=Def|Gender=Fem|Number=Sing|PronType=Art), simulación__(NOUN)(Gender=Fem|Number=Sing), de__(ADP), edad__(NOUN)(Gender=Fem|Number=Sing), de__(ADP), la__(DET)(Definite=Def|Gender=Fem|Number=Sing|PronType=Art), aplicación__(NOUN)(Gender=Fem|Number=Sing), de__(ADP), cara__(…
mi depresión estacional funciona así: en invierno el frío me deprime. En el verano la depresión regular me deprime	depressed	es	train	mi depresión estacional funciona así: en invierno el frío me deprime En el verano la depresión regular me deprime	mi depresión estacional funciona así: en invierno el frío me deprime en el verano la depresión regular me deprime	mi__(DET)(Number=Sing|Number[psor]=Sing|Person=1|Poss=Yes|PronType=Prs), depresión__(NOUN)(Gender=Fem|Number=Sing), estacional__(ADJ)(Number=Sing), funciona__(VERB)(Mood=Ind|Number=Sing|Person=3|Tense=Pres|VerbForm=Fin), así__(ADV), :__(PUNCT)(PunctType=Colo), en__(ADP), invierno__(NOUN)(Gender=Masc|Number=Sing), el__(DET)(Definite=Def|Gender=Masc|Number=Sing|PronType=Art), frío__(NOUN)(Gender=Ma…
deprimido porque compré muchas verduras la semana pasada y luego me fui inesperadamente el fin de semana y ahora todas las verduras están malas.	depressed	es	train	deprimido porque compré muchas verduras la semana pasada y luego me fui inesperadamente el fin de semana y ahora todas las verduras están malas	deprimido porque compré muchas verduras la semana pasada y luego me fui inesperadamente el fin de semana y ahora todas las verduras están malas	deprimido__(ADJ)(Gender=Masc|Number=Sing|VerbForm=Part), porque__(SCONJ), compré__(VERB)(Mood=Ind|Number=Sing|Person=1|Tense=Past|VerbForm=Fin), muchas__(DET)(Gender=Fem|NumType=Card|Number=Plur|PronType=Ind), verduras__(NOUN)(Gender=Fem|Number=Plur), la__(DET)(Definite=Def|Gender=Fem|Number=Sing|PronType=Art), semana__(NOUN)(Gender=Fem|Number=Sing), pasada__(ADJ)(Gender=Fem|Number=Sing|VerbForm=…
Lmfao, he estado tratando de averiguar por qué he estado tan jodidamente deprimida y malhumorada, entonces hoy tengo calambres menores y boom, mi período decidió decir "hey, estoy aquí" ☹️☹️	depressed	es	val	Lmfao, he estado tratando de averiguar por qué he estado tan jodidamente deprimida y malhumorada, entonces hoy tengo calambres menores y bóm, mi período decidió decir hey, estoy aquí	lmfao, he estado tratando de averiguar por qué he estado tan jodidamente deprimida y malhumorada, entonces hoy tengo calambres menores y bóm, mi período decidió decir hey, estoy aquí	Lmfao__(PROPN), ,__(PUNCT)(PunctType=Comm), he__(AUX)(Mood=Ind|Number=Sing|Person=1|Tense=Pres|VerbForm=Fin), estado__(AUX)(Gender=Masc|Number=Sing|Tense=Past|VerbForm=Part), tratando__(VERB)(VerbForm=Ger), de__(ADP), averiguar__(VERB)(VerbForm=Inf), por__(ADP), qué__(PRON)(Number=Sing|PronType=Int,Rel), he__(AUX)(Mood=Ind|Number=Sing|Person=1|Tense=Pres|VerbForm=Fin), estado__(AUX)(Gender=Masc|N…	PER(Lmfao)
Solía estar deprimido cuando era más joven. Siempre seré feliz hasta que muera ahora 😭😭. Tengo tantas razones para estar agradecido, nada ni nadie podría llevarme de regreso a ese lugar oscuro.	depressed	es	val	Solía estar deprimido cuando era más joven Siempre seré feliz hasta que muera ahora Tengo tantas razones para estar agradecido, nada ni nadie podría llevarme de regreso a ese lugar oscuro	solía estar deprimido cuando era más joven siempre seré feliz hasta que muera ahora tengo tantas razones para estar agradecido, nada ni nadie podría llevarme de regreso a ese lugar oscuro	Solía__(VERB)(Mood=Ind|Number=Sing|Person=3|Tense=Imp|VerbForm=Fin), estar__(AUX)(VerbForm=Inf), deprimido__(ADJ)(Gender=Masc|Number=Sing|VerbForm=Part), cuando__(SCONJ), era__(AUX)(Mood=Ind|Number=Sing|Person=3|Tense=Imp|VerbForm=Fin), más__(ADV)(Degree=Cmp), joven__(ADJ)(Number=Sing), Siempre__(ADV), seré__(AUX)(Mood=Ind|Number=Sing|Person=1|Tense=Fut|VerbForm=Fin), feliz__(ADJ)(Number=Sing), h…
tomar una ducha mientras estás estresado y deprimido es genial porque cuando lloras es como si las lágrimas nunca hubieran ocurrido	depressed	es	val	tomar una ducha mientras estás estresado y deprimido es genial porque cuando lloras es como si las lágrimas nunca hubieran ocurrido	tomar una ducha mientras estás estresado y deprimido es genial porque cuando lloras es como si las lágrimas nunca hubieran ocurrido	tomar__(VERB)(VerbForm=Inf), una__(DET)(Definite=Ind|Gender=Fem|Number=Sing|PronType=Art), ducha__(NOUN)(Gender=Fem|Number=Sing), mientras__(SCONJ), estás__(AUX)(Mood=Ind|Number=Sing|Person=2|Tense=Pres|VerbForm=Fin), estresado__(ADJ)(Gender=Masc|Number=Sing|VerbForm=Part), y__(CCONJ), deprimido__(ADJ)(Gender=Masc|Number=Sing|VerbForm=Part), es__(AUX)(Mood=Ind|Number=Sing|Person=3|Tense=Pres|Verb…
¿Por qué las lágrimas en @DrOz? Médico, cúrate a ti mismo. ¿Pareces fundamentalmente deprimido? Y, lamentablemente, a veces actúas como un matón intelectual. Quién te hirió	depressed	es	val	¿Por qué las lágrimas en [USUARIO]? Médico, cúrate a ti mismo ¿Pareces fundamentalmente deprimido? Y, lamentablemente, a veces actúas como un matón intelectual Quién te hirió	¿por qué las lágrimas en [usuario]? médico, cúrate a ti mismo ¿pareces fundamentalmente deprimido? y, lamentablemente, a veces actúas como un matón intelectual quién te hirió	¿__(PUNCT)(PunctSide=Ini|PunctType=Qest), Por__(ADP), qué__(PRON)(Number=Sing|PronType=Int,Rel), las__(DET)(Definite=Def|Gender=Fem|Number=Plur|PronType=Art), lágrimas__(NOUN)(Gender=Fem|Number=Plur), en__(ADP), [__(DET)(Definite=Def|Gender=Masc|Number=Sing|PronType=Art), USUARIO__(PROPN), ]__(PUNCT)(PunctType=Quot), ?__(PUNCT)(PunctSide=Fin|PunctType=Qest), Médico__(INTJ), ,__(PUNCT)(PunctType=C…	MISC(USUARIO), , PER(Quién)
Estoy bastante deprimido porque gran parte de mi familia está a favor de Trump, pero siento que lo veo claro como el agua, lo equivocado que está.	depressed	es	train	Estoy bastante deprimido porque gran parte de mi familia está a favor de Trump, pero siento que lo veo claro como el agua, lo equivocado que está	estoy bastante deprimido porque gran parte de mi familia está a favor de trump, pero siento que lo veo claro como el agua, lo equivocado que está	Estoy__(AUX)(Mood=Ind|Number=Sing|Person=1|Tense=Pres|VerbForm=Fin), bastante__(ADV), deprimido__(ADJ)(Gender=Masc|Number=Sing|VerbForm=Part), porque__(SCONJ), gran__(ADJ)(Number=Sing), parte__(NOUN)(Gender=Fem|Number=Sing), de__(ADP), mi__(DET)(Number=Sing|Number[psor]=Sing|Person=1|Poss=Yes|PronType=Prs), familia__(NOUN)(Gender=Fem|Number=Sing), está__(AUX)(Mood=Ind|Number=Sing|Person=3|Tense=P…	PER(Trump)
No creo que tenga bpd pero me identifico con esto. Pasé mi infancia tan deprimida y siento que no obtuve una personalidad hasta los 13 años y me siento tan separada de lo que solía ser.	depressed	es	train	No creo que tenga bpd pero me identifico con esto Pasé mi infancia tan deprimida y siento que no obtuve una personalidad hasta los [NUMERO] años y me siento tan separada de lo que solía ser	no creo que tenga bpd pero me identifico con esto pasé mi infancia tan deprimida y siento que no obtuve una personalidad hasta los [numero] años y me siento tan separada de lo que solía ser	No__(ADV)(Polarity=Neg), creo__(VERB)(Mood=Ind|Number=Sing|Person=1|Tense=Pres|VerbForm=Fin), que__(SCONJ), tenga__(VERB)(Mood=Sub|Number=Sing|Person=3|Tense=Pres|VerbForm=Fin), bpd__(NUM)(NumForm=Digit|NumType=Card), pero__(CCONJ), me__(PRON)(Case=Dat|Number=Sing|Person=1|PrepCase=Npr|PronType=Prs), identifico__(VERB)(Mood=Ind|Number=Sing|Person=1|Tense=Pres|VerbForm=Fin), con__(ADP), esto__(PRO…	MISC([NUMERO)
Luego explique por qué los cristianos están deprimidos. Parece que no entiendes que cada persona individual puede asignar reuniones a cada cosa individual. Mi animal de peluche de cuando era un bebé no tiene ningún significado para ti, pero tiene un significado inmenso para mí.	depressed	es	val	Luego explique por qué los cristianos están deprimidos Parece que no entiendes que cada persona individual puede asignar reuniones a cada cosa individual Mi animal de peluche de cuando era un bebé no tiene ningún significado para ti, pero tiene un significado inmenso para mí	luego explique por qué los cristianos están deprimidos parece que no entiendes que cada persona individual puede asignar reuniones a cada cosa individual mi animal de peluche de cuando era un bebé no tiene ningún significado para ti, pero tiene un significado inmenso para mí	Luego__(ADV), explique__(VERB)(Mood=Sub|Number=Sing|Person=3|Tense=Pres|VerbForm=Fin), por__(ADP), qué__(PRON)(Number=Sing|PronType=Int,Rel), los__(DET)(Definite=Def|Gender=Masc|Number=Plur|PronType=Art), cristianos__(NOUN)(Gender=Masc|Number=Plur), están__(AUX)(Mood=Ind|Number=Plur|Person=3|Tense=Pres|VerbForm=Fin), deprimidos__(ADJ)(Gender=Masc|Number=Plur|VerbForm=Part), Parece__(VERB)(Mood=In…
Lo siento por hacerles perder el tiempo a todos con la transmisión, acabo de terminar. Estoy deprimido y tener que fingir estar feliz para una audiencia es tan jodidamente agotador y solo me hace sentir peor al salir que al entrar.	depressed	es	train	Lo siento por hacerles perder el tiempo a todos con la transmisión, acabo de terminar Estoy deprimido y tener que fingir estar feliz para una audiencia es tan jodidamente agotador y solo me hace sentir peor al salir que al entrar	lo siento por hacerles perder el tiempo a todos con la transmisión, acabo de terminar estoy deprimido y tener que fingir estar feliz para una audiencia es tan jodidamente agotador y solo me hace sentir peor al salir que al entrar	Lo__(PRON)(Case=Acc|Gender=Masc|Number=Sing|Person=3|PrepCase=Npr|PronType=Prs), siento__(VERB)(Mood=Ind|Number=Sing|Person=1|Tense=Pres|VerbForm=Fin), por__(ADP), hacer__(VERB)(VerbForm=Inf), les__(PRON)(Case=Dat|Number=Plur|Person=3|PronType=Prs), perder__(VERB)(VerbForm=Inf), el__(DET)(Definite=Def|Gender=Masc|Number=Sing|PronType=Art), tiempo__(NOUN)(Gender=Masc|Number=Sing), a__(ADP), todos_…
mis recientes rachas de derrotas en 6mans me deprimieron tanto que literalmente ya no tengo confianza. los trashtalkers no lo hacen mejor...	depressed	es	test	mis recientes rachas de derrotas en 6mans me deprimieron tanto que literalmente ya no tengo confianza los trashtalkers no lo hacen mejor	mis recientes rachas de derrotas en 6mans me deprimieron tanto que literalmente ya no tengo confianza los trashtalkers no lo hacen mejor	mis__(DET)(Number=Plur|Number[psor]=Sing|Person=1|Poss=Yes|PronType=Prs), recientes__(ADJ)(Number=Plur), rachas__(NOUN)(Gender=Fem|Number=Plur), de__(ADP), derrotas__(NOUN)(Gender=Fem|Number=Plur), en__(ADP), 6mans__(NUM)(NumForm=Digit|NumType=Card), me__(PRON)(Case=Dat|Number=Sing|Person=1|PrepCase=Npr|PronType=Prs), deprimieron__(VERB)(Mood=Ind|Number=Plur|Person=3|Tense=Past|VerbForm=Fin), tan…
¿Por qué le gusto a la gente? ¿Como serio? Soy un imbécil egoísta y deprimido que nunca ha logrado nada, y ni siquiera soy consistentemente amable con las personas que he decidido que me importan.	depressed	es	test	¿Por qué le gusto a la gente? ¿Como serio? Soy un imbécil egoísta y deprimido que nunca ha logrado nada, y ni siquiera soy consistentemente amable con las personas que he decidido que me importan	¿por qué le gusto a la gente? ¿como serio? soy un imbécil egoísta y deprimido que nunca ha logrado nada, y ni siquiera soy consistentemente amable con las personas que he decidido que me importan	¿__(PUNCT)(PunctSide=Ini|PunctType=Qest), Por__(ADP), qué__(PRON)(Number=Sing|PronType=Int,Rel), le__(PRON)(Case=Dat|Number=Sing|Person=3|PronType=Prs), gusto__(VERB)(Mood=Ind|Number=Sing|Person=1|Tense=Pres|VerbForm=Fin), a__(ADP), la__(DET)(Definite=Def|Gender=Fem|Number=Sing|PronType=Art), gente__(NOUN)(Gender=Fem|Number=Sing), ?__(PUNCT)(PunctSide=Fin|PunctType=Qest), ¿__(PUNCT)(PunctSide=Ini…	, ,
El pasado te hace querer morir por arrepentimiento y el futuro te deprime por ansiedad, así que por eliminación, el presente es probablemente el momento más feliz.	depressed	es	test	El pasado te hace querer morir por arrepentimiento y el futuro te deprime por ansiedad, así que por eliminación, el presente es probablemente el momento más feliz	el pasado te hace querer morir por arrepentimiento y el futuro te deprime por ansiedad, así que por eliminación, el presente es probablemente el momento más feliz	El__(DET)(Definite=Def|Gender=Masc|Number=Sing|PronType=Art), pasado__(NOUN)(Gender=Masc|Number=Sing), te__(PRON)(Case=Dat|Number=Sing|Person=2|PrepCase=Npr|PronType=Prs), hace__(VERB)(Mood=Ind|Number=Sing|Person=3|Tense=Pres|VerbForm=Fin), querer__(AUX)(VerbForm=Inf), morir__(VERB)(VerbForm=Inf), por__(ADP), arrepentimiento__(NOUN)(Gender=Masc|Number=Sing), y__(CCONJ), el__(DET)(Definite=Def|Gen…
Recuerdo que solía estar deprimido todo el tiempo mientras crecía, siempre estresado por lo que estaba por venir, ahora realmente no recuerdo cuál es ese sentimiento. Cuando conoces tu valor y potencial, sabes que siempre serás bueno. El fracaso no es una opción y nunca lo será..	depressed	es	val	Recuerdo que solía estar deprimido todo el tiempo mientras crecía, siempre estresado por lo que estaba por venir, ahora realmente no recuerdo cuál es ese sentimiento Cuando conoces tu valor y potencial, sabes que siempre serás bueno El fracaso no es una opción y nunca lo será	recuerdo que solía estar deprimido todo el tiempo mientras crecía, siempre estresado por lo que estaba por venir, ahora realmente no recuerdo cuál es ese sentimiento cuando conoces tu valor y potencial, sabes que siempre serás bueno el fracaso no es una opción y nunca lo será	Recuerdo__(VERB)(Mood=Ind|Number=Sing|Person=1|Tense=Pres|VerbForm=Fin), que__(SCONJ), solía__(VERB)(Mood=Ind|Number=Sing|Person=3|Tense=Imp|VerbForm=Fin), estar__(AUX)(VerbForm=Inf), deprimido__(ADJ)(Gender=Masc|Number=Sing|VerbForm=Part), todo__(DET)(Gender=Masc|Number=Sing|PronType=Tot), el__(DET)(Definite=Def|Gender=Masc|Number=Sing|PronType=Art), tiempo__(NOUN)(Gender=Masc|Number=Sing), mien…
Sí, cuando murió me deprimí muchísimo durante unos días (y todavía me desanima). Parece que su música realmente me atrapó.	depressed	es	train	Sí, cuando murió me deprimí muchísimo durante unos días y todavía me desanima Parece que su música realmente me atrapó	sí, cuando murió me deprimí muchísimo durante unos días y todavía me desanima parece que su música realmente me atrapó	Sí__(INTJ), ,__(PUNCT)(PunctType=Comm), cuando__(SCONJ), murió__(VERB)(Mood=Ind|Number=Sing|Person=3|Tense=Past|VerbForm=Fin), me__(PRON)(Case=Dat|Number=Sing|Person=1|PrepCase=Npr|PronType=Prs), deprimí__(VERB)(Mood=Ind|Number=Sing|Person=3|Tense=Pres|VerbForm=Fin), muchísimo__(ADV), durante__(ADP), unos__(DET)(Definite=Ind|Gender=Masc|Number=Plur|PronType=Art), días__(NOUN)(Gender=Masc|Number=P…
Las redes sociales tienen que estar aparte de la depresión porque sonríen en IG pero dicen lo deprimidos que están en Twitter, el amor propio es la cura.	depressed	es	train	Las redes sociales tienen que estar aparte de la depresión porque sonríen en IG pero dicen lo deprimidos que están en Twitter, el amor propio es la cura	las redes sociales tienen que estar aparte de la depresión porque sonríen en ig pero dicen lo deprimidos que están en twitter, el amor propio es la cura	Las__(DET)(Definite=Def|Gender=Fem|Number=Plur|PronType=Art), redes__(NOUN)(Gender=Fem|Number=Plur), sociales__(ADJ)(Number=Plur), tienen__(VERB)(Mood=Ind|Number=Plur|Person=3|Tense=Pres|VerbForm=Fin), que__(SCONJ), estar__(AUX)(VerbForm=Inf), aparte__(ADV), de__(ADP), la__(DET)(Definite=Def|Gender=Fem|Number=Sing|PronType=Art), depresión__(NOUN)(Gender=Fem|Number=Sing), porque__(SCONJ), sonríen_…	ORG(IG), MISC(Twitter)
Ni siquiera creo que lo que quiero hacer se ofrezca en línea. Estoy tan deprimido en este momento. ya tuviste el bebe??	depressed	es	test	Ni siquiera creo que lo que quiero hacer se ofrezca en línea Estoy tan deprimido en este momento ya tuviste el bebe	ni siquiera creo que lo que quiero hacer se ofrezca en línea estoy tan deprimido en este momento ya tuviste el bebe	Ni__(CCONJ), siquiera__(NOUN), creo__(VERB)(Mood=Ind|Number=Sing|Person=1|Tense=Pres|VerbForm=Fin), que__(SCONJ), lo__(PRON)(Case=Acc|Definite=Def|Gender=Masc|Number=Sing|Person=3|PrepCase=Npr|PronType=Prs), que__(PRON)(PronType=Int,Rel), quiero__(VERB)(Mood=Ind|Number=Sing|Person=1|Tense=Pres|VerbForm=Fin), hacer__(VERB)(VerbForm=Inf), se__(PRON)(Case=Acc|Person=3|PrepCase=Npr|PronType=Prs|Refle…
Siento que me estoy muriendo por dentro Pero sonrío Soy un desastre, estoy deprimido, estoy solo y todo es mi culpa ¿Hice algo mal? Este sentimiento es injusto. Me estás poniendo ansioso, pero ¿por qué diablos me importa? Pienso demasiado en todo hasta que mis pensamientos se deterioran	depressed	es	test	Siento que me estoy muriendo por dentro Pero sonrío Soy un desastre, estoy deprimido, estoy solo y todo es mi culpa ¿Hice algo mal? Este sentimiento es injusto Me estás poniendo ansioso, pero ¿por qué diablos me importa? Pienso demasiado en todo hasta que mis pensamientos se deterioran	siento que me estoy muriendo por dentro pero sonrío soy un desastre, estoy deprimido, estoy solo y todo es mi culpa ¿hice algo mal? este sentimiento es injusto me estás poniendo ansioso, pero ¿por qué diablos me importa? pienso demasiado en todo hasta que mis pensamientos se deterioran	Siento__(VERB)(Mood=Ind|Number=Sing|Person=1|Tense=Pres|VerbForm=Fin), que__(SCONJ), me__(PRON)(Case=Dat|Number=Sing|Person=1|PrepCase=Npr|PronType=Prs), estoy__(AUX)(Mood=Ind|Number=Sing|Person=1|Tense=Pres|VerbForm=Fin), muriendo__(VERB)(VerbForm=Ger), por__(ADP), dentro__(ADV), Pero__(CCONJ), sonrío__(VERB)(Mood=Ind|Number=Sing|Person=1|Tense=Pres|VerbForm=Fin), Soy__(AUX)(Mood=Ind|Number=Sing…	, ,
Creo que deberías tomarlo, dependiendo de lo deprimido que te haga. obviamente habla con un terapeuta primero si tienes uno	depressed	es	train	Creo que deberías tomarlo, dependiendo de lo deprimido que te haga obviamente habla con un terapeuta primero si tienes uno	creo que deberías tomarlo, dependiendo de lo deprimido que te haga obviamente habla con un terapeuta primero si tienes uno	Creo__(VERB)(Mood=Ind|Number=Sing|Person=1|Tense=Pres|VerbForm=Fin), que__(SCONJ), deberías__(AUX)(Mood=Cnd|Number=Sing|Person=3|VerbForm=Fin), tomar__(VERB)(VerbForm=Inf), lo__(PRON)(Case=Acc|Gender=Masc|Number=Sing|Person=3|PrepCase=Npr|PronType=Prs), ,__(PUNCT)(PunctType=Comm), dependiendo__(VERB)(VerbForm=Ger), de__(ADP), lo__(PRON)(Case=Acc|Definite=Def|Gender=Masc|Number=Sing|Person=3|PrepC…
Traté de ser fanático de los #Orioles durante media entrada. Ahora estoy deprimido. No cuento con ellos para ayudar a los #Braves esta semana.	depressed	es	train	Traté de ser fanático de los #[HASHTAG]_Orioles durante media entrada Ahora estoy deprimido No cuento con ellos para ayudar a los #[HASHTAG]_Braves esta semana	traté de ser fanático de los #[hashtag]_orioles durante media entrada ahora estoy deprimido no cuento con ellos para ayudar a los #[hashtag]_braves esta semana	Traté__(VERB)(Mood=Ind|Number=Sing|Person=1|Tense=Past|VerbForm=Fin), de__(ADP), ser__(AUX)(VerbForm=Inf), fanático__(ADJ)(Gender=Masc|Number=Sing), de__(ADP), los__(DET)(Definite=Def|Gender=Masc|Number=Plur|PronType=Art), #[HASHTAG__(NOUN)(Gender=Masc|Number=Plur), ]__(PUNCT)(PunctType=Peri), _Orioles__(PROPN), durante__(ADP), media__(NUM)(Gender=Fem|NumType=Card|Number=Sing), entrada__(NOUN)(Ge…	MISC(#[HASHTAG), MISC(#[HASHTAG),
@JillHennessy Debo estar tan delirando al pensar que alguien tan hermosa, talentosa e increíblemente ocupada como tú tendría un segundo libre para notar una depresión de 52 años. anciana en un pequeño lugar llamado West Covina, ca. He comprado tus cds. Espero tu	depressed	es	train	Debo estar tan delirando al pensar que alguien tan hermosa, talentosa e increíblemente ocupada como tú tendría un segundo libre para notar una depresión de [NUMERO] años anciana en un pequeño lugar llamado West Covina, ca He comprado tus cds Espero tu	debo estar tan delirando al pensar que alguien tan hermosa, talentosa e increíblemente ocupada como tú tendría un segundo libre para notar una depresión de [numero] años anciana en un pequeño lugar llamado west covina, ca he comprado tus cds espero tu	Debo__(AUX)(Mood=Ind|Number=Sing|Person=1|Tense=Pres|VerbForm=Fin), estar__(AUX)(VerbForm=Inf), tan__(ADV), delirando__(VERB)(VerbForm=Ger), a__(ADP), el__(DET)(Definite=Def|Gender=Masc|Number=Sing|PronType=Art), pensar__(VERB)(VerbForm=Inf), que__(SCONJ), alguien__(PRON)(Number=Sing|PronType=Ind), tan__(ADV), hermosa__(ADJ)(Gender=Fem|Number=Sing), ,__(PUNCT)(PunctType=Comm), talentosa__(ADJ)(Ge…	MISC([NUMERO), LOC(West Covina), MISC(He comprado tus cds Espero tu)
[truncated: 38,179 more rows]
