# Supplementary material for: Fine grain emotion analysis in Spanish using linguistic features and transformers
Source: PeerJ Comput Sci. 2024 Apr 30;10:e1992. doi: 10.7717/peerj-cs.1992 (PMC11157545; doi:10.7717/peerj-cs.1992)
Supplement: Supplemental Information 2 [file peerj-cs-10-1992-s002.zip]

Archive with 97 entries (85 files):
- requirements.txt
- assets/
- assets/.gitignore
- assets/fine-grain-emotion-analysis/
- assets/fine-grain-emotion-analysis/2023/
- assets/fine-grain-emotion-analysis/2023/temp/
- assets/fine-grain-emotion-analysis/config.json
- code/
- code/bootstrap.py
- code/compare.py
- code/compile.py
- code/config.py
- code/dataset-summary.py
- code/dlsdatasets/
- code/dlsdatasets/Dataset.py
- code/dlsdatasets/DatasetFineGrainEmotionAnaylsis.py
- code/dlsdatasets/__init__.py
- code/dlsmodels/
- code/dlsmodels/BaseModel.py
- code/dlsmodels/ClassicMachineLearningTechniques.py
- code/dlsmodels/DeepLearningTechniques.py
- code/dlsmodels/EnsembleModel.py
- code/dlsmodels/kerasModel.py
- code/dlsmodels/ModelResolver.py
- code/dlsmodels/TFIDFModel.py
- code/dlsmodels/TransformerModel.py
- code/dlsmodels/utils.py
- code/dlsmodels/__init__.py
- code/error-analysis.py
- code/evaluate-folds.py
- code/evaluate.py
- code/feature-selection.py
- code/features/
- code/features/BeitEmbeddingsTransformer.py
- code/features/ContextualFeaturesTransformer.py
- code/features/DummyTransformer.py
- code/features/FeatureResolver.py
- code/features/ImageTagsTransformer.py
- code/features/LinguisticFeaturesTransformer.py
- code/features/NegationTransformer.py
- code/features/NGramsTransformer.py
- code/features/PredictionsTransformer.py
- code/features/SentenceEmbeddingsTransformer.py
- code/features/TokenizerTransformer.py
- code/features/TransformerEmbeddingsTransformer.py
- code/features/__init__.py
- code/generate-features.py
- code/generate-folds.py
- code/generate-ne.py
- code/generate-ner.py
- code/generate-pr.py
- code/generate-preprocess-text.py
- code/generate-split.py
- code/generate-tables.py
- code/hyperparameters-table.py
- code/information-gain.py
- code/pipeline/
- code/pipeline/Tagger.py
- code/pipeline/__init__.py
- code/predict.py
- code/preprocessText.py
- code/scripts/
- code/scripts/generate-lf.py
- code/scripts/__init__.py
- code/train.py
- code/utils/
- code/utils/BatchIterator.py
- code/utils/CorpusStatistics.py
- code/utils/Parser.py
- code/utils/WordsCloud.py
- code/utils/__init__.py
- code/utils.py
- code/__pycache__/
- code/__pycache__/config.cpython-36.pyc
- code/__pycache__/dataset.cpython-36.pyc
- code/__pycache__/datasetHahackathon.cpython-36.pyc
- code/__pycache__/datasetPANAuthorProfiling.cpython-36.pyc
- code/__pycache__/datasetPolicorpus.cpython-36.pyc
- code/__pycache__/datasetPolitics.cpython-36.pyc
- code/__pycache__/datasetResolver.cpython-36.pyc
- code/__pycache__/featuresSentenceVectors.cpython-36.pyc
- code/__pycache__/kerasModel.cpython-36.pyc
- code/__pycache__/preprocessText.cpython-36.pyc
- code/__pycache__/SentenceEmbeddingsTransfomer.cpython-36.pyc
- code/__pycache__/UMUTextStatsTransformer.cpython-36.pyc
- code/__pycache__/utils.cpython-36.pyc
- code/__pycache__/wordcloud.cpython-36.pyc
- .gitignore
- README.md
- code/llama_classifier.py
- code/llama_train.py
- code/mbart_classifier.py
- code/mbart_train.py
- code/bloom_classifier.py
- code/bloom_train.py
- code/gpt2_classifier.py
- code/gpt2_train.py
