# Supplementary material for: Fine grain emotion analysis in Spanish using linguistic features and transformers
Source: PeerJ Comput Sci. 2024 Apr 30;10:e1992. doi: 10.7717/peerj-cs.1992 (PMC11157545; doi:10.7717/peerj-cs.1992)
Supplement: Supplemental Information 2 [file peerj-cs-10-1992-s002.zip › assets/fine-grain-emotion-analysis/config.json]

{
  "fine-grain-emotion-analysis": {
    "2023": {
      "datasetClass": "DatasetFineGrainEmotionAnaylsis",
      "scoring": "val_f1_score", 
      "f1_score_scheme": "macro"
    }
  }
}
