# Supplementary material for: Fine grain emotion analysis in Spanish using linguistic features and transformers
Source: PeerJ Comput Sci. 2024 Apr 30;10:e1992. doi: 10.7717/peerj-cs.1992 (PMC11157545; doi:10.7717/peerj-cs.1992)
Supplement: Supplemental Information 2 [file peerj-cs-10-1992-s002.zip › code/config.py]

"""
    Configuration of the paths
    
    @author José Antonio García-Díaz <joseantonio.garcia8@um.es>
    @author Rafael Valencia-Garcia <valencia@um.es>
"""

import os

from pathlib import Path


# @var certificate String Certificates to send the request
# certificate = str (Path.home ()) + '/certificates/CA.pem'
certificate = False


# @var umucorpusclassifier_api_endpoint String
umucorpusclassifier_api_endpoint = 'https://umuteam.inf.um.es/corpusclassifier/api/'


# @var umutextstats_api_endpoint String
umutextstats_api_endpoint = 'php /home/rafa_pepe/umutextstats/api/umutextstats.php'


# @var base_path String
base_path = Path (os.path.realpath (__file__)).parent.parent 


# @var directories Dict
directories = {
    'vision': os.path.join (base_path, 'embeddings', 'vision'),
    'datasets': os.path.join (base_path, 'datasets'),
    'pretrained': os.path.join (base_path, 'embeddings', 'pretrained'),
    'assets': os.path.join (base_path, 'assets'),
    'cache': os.path.join (base_path, 'cache_dir'),
}


# @var pretrained_models Dict
pretrained_models = {
    'es': {
        'fasttext': {
            'binary': os.path.join (directories['pretrained'], 'cc.es.300.bin'),
            'vectors': os.path.join (directories['pretrained'], 'cc.es.300.vec'),
        },
        
        'word2vec': {
            'vectors': os.path.join (directories['pretrained'], 'word2vec-sbwc.txt')
        },
        
        'glove': {
            'vectors': os.path.join (directories['pretrained'], 'glove-sbwc.vec')
        },
    },
    
    'en': {
        'fasttext': {
            'binary': os.path.join (directories['pretrained'], 'cc.en.300.bin'),
            'vectors': os.path.join (directories['pretrained'], 'cc.en.300.vec')
        },
        
        'glove': {
            'vectors': os.path.join (directories['pretrained'], 'glove.6b.300d.txt'),
        }
    },
    
    'hi': {
        'fasttext': {
            'binary': os.path.join (directories['pretrained'], 'cc.hi.300.bin'),
            'vectors': os.path.join (directories['pretrained'], 'cc.hi.300.vec')
        }
    },
    
    'mr': {
        'fasttext': {
            'binary': os.path.join (directories['pretrained'], 'cc.mr.300.bin'),
            'vectors': os.path.join (directories['pretrained'], 'cc.mr.300.vec')
        }
    },
    
    'ar': {
        'fasttext': {
            'binary': os.path.join (directories['pretrained'], 'cc.ar.300.bin'),
            'vectors': os.path.join (directories['pretrained'], 'cc.ar.300.vec')
        }
    },

    'tam': {
        'fasttext': {
            'binary': os.path.join (directories['pretrained'], 'cc.ta.300.bin'),
            'vectors': os.path.join (directories['pretrained'], 'cc.ta.300.vec')
        }
    },
    
    'ur': {
        'fasttext': {
            'binary': os.path.join (directories['pretrained'], 'cc.ur.300.bin'),
            'vectors': os.path.join (directories['pretrained'], 'cc.ur.300.vec')
        }
    }    
}


# @var computer_vision Dict 
computer_vision = {
    'yolo': os.path.join (directories['vision'], 'yolo.h5')
}


# clusters
clusters = {
    'agrisemantics': {
        'host': 'agrisemantics.inf.um.es', 
        'user': 'rafa_pepe',
        'folder': '/home/rafa_pepe/deeplearningsuite'
    },
    
    'valencia': {
        'host': 'valencia.inf.um.es', 
        'user': 'pepe',
        'folder': '/home/pepe/deeplearningsuite'
    },
    
    'ontology': {
        'host': 'ontology.inf.um.es', 
        'user': 'joseagd',
        'folder': '/home/joseagd/deeplearningsuite'
    }
}
