# Supplementary material for: Fine grain emotion analysis in Spanish using linguistic features and transformers
Source: PeerJ Comput Sci. 2024 Apr 30;10:e1992. doi: 10.7717/peerj-cs.1992 (PMC11157545; doi:10.7717/peerj-cs.1992)
Supplement: Supplemental Information 2 [file peerj-cs-10-1992-s002.zip › code/dlsdatasets/Dataset.py]

"""
Obtain the datasets and place them at the dataset folders

This is a base implementation of the datasets for the majority
of cases. However, you can extend this class to adapt to your 
needs. 

A DatasetResolver class is also provided

To run, this code needs environment variables for the authentication
of UMUCorpusClassifier platform.

@see config.py

@author José Antonio García-Díaz <joseantonio.garcia8@um.es>
@author Rafael Valencia-Garcia <valencia@um.es>
"""

import json
import requests
import sys
import csv
import itertools
import netrc
import os.path
import config
import bootstrap
import argparse
import io
import pandas as pd
import numpy as np
import seaborn as sns
import math
import string
import multiprocessing
import fasttext
import time
import random
import sklearn

from pathlib import Path
from sklearn.model_selection import train_test_split
from preprocessText import PreProcessText
from tqdm import tqdm
from functools import partial
from requests.auth import AuthBase


def animated_loading ():
    """
    Perfrom an animated loading while downloading the corpus
    """
    chars = "/—\|"
    for char in itertools.cycle(['|', '/', '-', '\\']):
        sys.stdout.write ('\r' + 'retrieving corpus from UMUCorpusClassifier...'+char)
        time.sleep (.1)
        sys.stdout.flush () 
        

class Dataset ():
    """
    Dataset
    """

    # The dataframe
    df = None

    
    def __init__ (self, dataset, options, corpus = '', task = '', refresh = False):
        """
        Constructor
        
        @param dataset string
        @param corpus string|null
        @param task string|null
        @param options dict
        @param refresh boolean
        """
        self.dataset = dataset
        self.corpus = corpus
        self.task = task
        self.options = options
        self.refresh = refresh
        self.is_merged = False
        self.default_split = 'all'
        self.available_labels = []
        
        
        # Handle exceptions
        """
        if not self.task and 'tasks' in self.options:
            raise Exception ('this dataset requires a task')
            sys.exit ()
        """
        
        if self.task and self.task not in self.options['tasks']:
            raise Exception ('this task does not exists')
            sys.exit ()
        
        
        # @var filename string Determine the filename of the dataset
        self.filename = self.get_working_dir ('dataset.csv')
    
    
    def set (self, df):
        """
        @param df
        """
        self.df = df
    
    
    def get_options (self):
        """
        @return dict
        """
        return self.options
    
    
    def save_on_disk (self, df):
        """ 
        Save on disk 
        
        Stores the dataframe on disk for further use
        
        @param df
        
        """
        
        os.makedirs (os.path.dirname (self.filename), exist_ok = True)
        df.to_csv (self.filename, index = False, quoting = csv.QUOTE_ALL)


    def get_colors (self):
        """
        This method will return a palette of colors for 
        the available labels. Note that this method has 
        sense for classification tasks
        
        Please, override this method in Datasets that 
        inherit from this class for a custom experience
        
        @return List
        """
        
        # @var task_type String
        task_type = self.get_task_type ()
        
        
        # No palettes for regression
        if 'regression' == task_type:
            return []
        
    
        # @var available_labels List
        available_labels = self.get_available_labels ()
    
    
        # Generic three-classes sentiment analysis
        if 'positive' in available_labels:
            return ['#db3236', '#4885ed', '#3cba54']

        # Binary classification problem
        elif 2 == len (available_labels):
            return ['#db3236', '#3cba54']
        
        # Generate X colors from the total number of classes
        else:
            return [color for color in iter (sns.husl_palette (len (available_labels)))]
        
        
    def get_title (self):
        """
        @return String
        """
        return self.dataset + ' ' + self.corpus + ' ' + self.task
        
        
    def group_results_by_user (self):
        """ 
        get_scoring_metric
        
        Returns boolean
        
        
        @return string 
        """
        
        # First, check if we have defined our custom metric for my task
        if self.task and 'group_results_by_user' in self.options['tasks'][self.task]:
            return self.options['tasks'][self.task]['group_results_by_user']
        
        # Second, check if we have defined a custom metric globally
        if 'group_results_by_user' in self.options:
            return self.options['group_results_by_user']
        
        return False
        
    
    def get_scoring_metric (self):
        """ 
        get_scoring_metric
        
        Returns the most appropiate metric
        
        @link https://scikit-learn.org/stable/modules/model_evaluation.html#scoring-parameter
        
        @return string 
        """
        
        # First, check if we have defined our custom metric for my task
        if self.task and 'scoring' in self.options['tasks'][self.task]:
            return self.options['tasks'][self.task]['scoring']
        
        # Second, check if we have defined a custom metric globally
        if 'scoring' in self.options:
            return self.options['scoring']
        
        # If no, try to determine according to the task type
        if 'classification' == self.get_task_type ():
            if 'balanced' in self.options:
                return 'accuracy' if self.options['balanced'] else 'f1'
            else:
                return 'f1'
        else:
            return 'neg_mean_squared_error'
    
    
    def get (self):
        """
        Retrieve the Pandas Dataframe from disk
        
        @return DataFrame
        """

        if self.df is None:
            
            # Get the dataset as a dataframe from cache
            if not self.refresh and os.path.isfile (self.filename):
                self.df = pd.read_csv (self.filename, header = 0, sep = ",")
            
            # Compile and store into cache
            else:
                self.df = self.compile ()
        
        
        # Adapt the dataset to the specific task we are dealing with
        if self.task:
            self.df = self.getDFFromTask (self.task, self.df)
        
        elif 'split' in self.options:
            self.df['__split'] = self.df[self.options['split']]    

        
        return self.get_split (self.df, self.default_split)
    
    
    def finetune_df (self, df):
        """
        Apply some techniques to get the dataframe with correct column types
        
        @param df
        
        @return df
        """
        
        # Categorical variables
        for column in self.get_columns_to_categorical ():
            if column in df.columns:
                df[column] = df[column].astype ('category')
        
        
        # Label
        if 'label' in df.columns:
            if 'classification' == self.get_task_type ():
                df['label'] = df['label'].astype ('category')
        
            if 'regression' == self.get_task_type ():
                df['label'] = df['label'].astype ('float')

        # Time
        if 'twitter_created_at' in df.columns:
            df['twitter_created_at'] = df['twitter_created_at'].astype('datetime64[ns]')
                        
        
        # Update dataframe types
        # Fields
        for column in ['tweet', 'tagged_pos', 'tagged_ner', 'tweet_clean', 'tweet_clean_lowercase']:
            if column in df.columns:
                df[column] = df[column].fillna ('')
                df[column] = df[column].astype (str)
        
        
        # Return
        return df
    
    
    def get_working_dir (self, *files):
        """
        Returns the working dir for this dataset. Your can prepend filenames too
        
        @param files string|list
        """
        
        # @var path String
        path = os.path.join (config.directories['assets'], self.dataset, self.corpus, *files)
        
        
        # @var directory_path String
        directory_path = os.path.dirname (path)
        
        
        # Ensure directory exists
        if not '*' in directory_path:
            os.makedirs (directory_path, exist_ok = True)
        
        
        # return path
        return path
    
    
    def calculate_language (self, df, field = 'tweet', threshold = 0.75):
        """
        @param df DataFrame
        @param field String What it is the column that contains the texts in which language has to be infered
        @param threshold int Values lower than this threshold are considered unkown
        
        @return df
        """
        
        # @var model This multi language model is used to get the lang
        model = fasttext.load_model (os.path.join (config.directories['pretrained'], 'lid.176.bin'))
        
        
        def func (tweet):
            
            # prediction
            language, affinity = model.predict (tweet, k = 1)
            
            
            # @var first_language String
            language = language[0].replace ('__label__', '')
            
            
            # @var first_language_affinity int
            affinity = affinity[0]
            
            
            # Return the language if exceedes the threshold
            return language if affinity > threshold else None
        
        
        # Register TQDM to work with Pandas
        tqdm ().pandas ()
        
        
        # Assign the language
        df['language'] = df[field].progress_apply (func)
        
        
        return df
    
    
    def compile (self):
        """ 
        Compiles the dataset 
        """
        
        # @var auth_token String
        auth_token = _get_auth_token (config.umucorpusclassifier_api_endpoint, config.certificate)
        
        
        # @var preprocessing Dict
        preserve_text_properties = [
            'lettercase', 
            'mentions', 
            'emojis', 
            'punctuation', 
            'digits', 
            'msg_language',
            'misspellings',
            'elongation'
        ];
        
        
        # var export_fields
        export_fields = [
            'twitter_id', 'twitter_created_at', 'tweet', 'corpus', 
            'user', 'agreement', 'votes', 'score', 'label'
        ]
        
        
        # @request_payload Dir
        request_payload = {
            'export-format': 'csv',
            'size': sys.maxsize,
            'corpora[]': ','.join (str(x) for x in self.options['ids']),
            'preprocessing[]': preserve_text_properties,
            'fields[]': export_fields
        }
        
        
        # Attach strategy (if specified)
        if ('strategy' in self.options):
            request_payload['strategy'] = self.options['strategy'];
        
        
        # Attach if the corpus is balanced
        if ('balanced' in self.options):
            request_payload['balanced'] = True;

        if ('filter-date-start' in self.options):
            request_payload['filter-date-start'] = self.options['filter-date-start'];

        if ('filter-date-end' in self.options):
            request_payload['filter-date-end'] = self.options['filter-date-end'];
        
        
        # Create the loading
        loading = multiprocessing.Process (target = animated_loading, args = ())
        loading.start ()
        
        
        # @var reponse Response
        response = requests.post (
            url = config.umucorpusclassifier_api_endpoint + 'admin/export-corpus.csv', 
            json = request_payload, 
            verify = config.certificate,
            auth = _PLNAuth (auth_token)
        )
        
        
        # Stop loading
        loading.terminate ()
        
        
        # Check response
        if (response.status_code == 401):
            print ("Authentication failed: " + str (response.status_code))
            print (response.text)
            print (request_payload)
            sys.exit ()
            
        if (response.status_code != 200):
            print ("Request failed: " + str (response.status_code))
            print (response.text)
            print (request_payload)
            sys.exit ()
        
        
        # Store compiled dataset to disk
        s = response.content
        
        
        # @var df DataFrame
        df = pd.read_csv (io.StringIO (s.decode ('utf-8')))
        
        
        # Store this data on disk
        self.save_on_disk (df)
        
        
        # Save on disk
        return df


    def assign_default_folds (self, df, field = '__split_fold_', folds = 10):
    
        """
        assign_default_folds
        
        Includes the __split label in a dataframe
        
        @param df DataFrame
        @param field String
        @param folds int
        """
        
        # @var fields List
        fields = [field + str (i) for i in range (1, folds + 1)]
        
        
        # @var train_and_val DataFrame
        train_and_val = df.loc[df['__split'].isin (['train', 'val'])].index

        
        # @var train_and_val test DataFrame
        test = df.loc[df['__split'].isin (['test'])]
        
        
        # Basic train test split for all splits
        for field in fields:
            
            # Get a new train val split
            df = df.assign (**{field: np.nan})


            # Divide in train into train and validation for this fold
            train_fold, val_fold = np.split (random.sample (list (train_and_val), len (train_and_val)), [
                int ((self.get_train_size () / (self.get_train_size () + self.get_val_size ())) * len (train_and_val))
            ])
            
            
            # Assign splits
            df[field][train_fold] = 'train'
            df[field][val_fold] = 'val'
            df[field][test.index] = 'test'
            
        
            print (df[field].value_counts ())        
    
        return df
        
    def assign_default_splits (self, df, label = 'label', field = '__split', stratify = True):
    
        """
        assign_splits
        
        Includes the __split label in a dataframe
        
        This is done by generating a stratified sampling
        
        @param df DataFrame
        @param label String
        @param field String
        @param stratify Boolean
        """
        
        # Strategy 1. Stratified sampling
        if stratify:
            
            # @var grouped_df DataFrame We first randomize the dataset, and 
            grouped_df = df.sample (frac = 1).groupby (label)
            
            
            items = [np.split (g, [int (self.get_train_size () * len (g)), int ((1 - self.get_test_size ()) * len (g))]) for i, g in grouped_df]
            
            train = pd.concat ([t[0] for t in items])
            val = pd.concat ([t[1] for t in items])
            test = pd.concat ([v[2] for v in items])
        
        # Strategy 2. Random sampling
        else:
        
            # Get random splits
            train, val, test = np.split (df.sample (frac = 1), [
                int (self.get_train_size () * len (df)), 
                int ((1 - self.get_test_size ()) * len (df))
            ])

        
        # Create column with NaNs
        if not field in df.columns:
            df = df.assign (**{field: np.nan})
        
        
        # Assign default train, val, test
        df.loc[train.index, field] = 'train'
        df.loc[val.index, field] = 'val'
        df.loc[test.index, field] = 'test'
        
    
        return df
    
    def get_num_labels (self):
        """
        Get the number of labels for classification. 
        
        This returns 1 if the classification is performed in a regression task
        
        @return int
        """
        
        if len (self.available_labels) > 0:
            return len (self.available_labels)
            
        
        # @var task_type String
        task_type = self.get_task_type ()
        
        
        # Regression have infinite number of labels, but we return 1
        if 'regression' == task_type:
            return 1
        
        if 'classification' == task_type:
            return len (self.df.loc[self.df['__split'] == 'train']['label'].dropna ().unique ())

        if 'multi_label' == task_type:
            
            # @var labels List Labels for the training dataset
            labels = self.df.loc[self.df['__split'] == 'train']['label'].dropna ().unique ()
            
            
            # Explode the labels by ";"
            labels = [word.strip() for line in labels for word in line.split (';')]
            
            
            # Remove duplicates
            labels = list (set (labels))
            
            
            return len (labels)
    
    
    def get_vector_labels (self, df):
        """
        Returns a vector of categories for classification and multi-label
        categories
        
        @return List
        """

        # @var task_type String
        task_type = self.get_task_type ()
        
                
        # Regression
        if 'regression' == task_type:
            # Remove NaN for regression tasks
            return df.dropna (subset = ['label'])['label']
        
        # Classification
        if 'classification' == task_type:
        
            # @var group_results_by_user Boolean
            group_results_by_user = self.group_results_by_user ()        
            
            
            # Get the results grouped by user according to the task
            if group_results_by_user:
                return df.groupby (by = 'user', sort = False)['label'].apply (lambda x: x.mode().iloc[0]).tolist ()
            else:
                return df['label']
            
        
        # Multilabels
        if 'multi_label' == task_type:
    
            # @var df_labels Series
            df_labels = df['label'].astype ('category')
            df_labels = df_labels.cat.add_categories ('none')
            df_labels.fillna ('none', inplace = True)
            
            
            # @var y_real List
            y_real = df_labels.str.split ('; ')
            y_real = [[y.strip () for y in list] for list in y_real]
            
            
            # Create a binarizer
            # @todo Save binarizer when training
            lb = sklearn.preprocessing.MultiLabelBinarizer ()
            
            
            # @var available_labels List All the possible labels for classification and multi-label tasks
            available_labels = self.get_available_labels ()
            
            
            # Fit the multi-label binarizer
            lb.fit ([available_labels])
            
            
            # Fit the multi-label binarizer
            return lb.transform (y_real)
    
    
    
    def set_available_labels (self, labels):
        """
        @param labels List
        """
        self.available_labels = labels

    
    def get_available_labels (self):
        """
        @return Series
        """
        
        if len (self.available_labels) == 0:
        
            # @var task_type String
            task_type = self.get_task_type ()
            
            
            # Regression does not have classes
            if 'regression' == task_type:
                return []
                
            if 'multi_label' == task_type:

                # @var unique_labels List Labels for the training dataset
                unique_labels = self.df.loc[self.df['__split'] == 'train']['label'].dropna ().unique ()
                
                
                # Explode the labels by ";"
                unique_labels = [word.strip () for line in unique_labels for word in line.split (';')]
                
                
                # Remove duplicates
                unique_labels = list (set (unique_labels))
                
                
                # Remove empty elements
                unique_labels = list (filter (None, unique_labels))
                
            
            if 'classification' == task_type:
                unique_labels = self.df.loc[self.df['__split'] == 'train'].loc[self.df['label'].notna()]['label'].unique ()
                
                if len (unique_labels) == 0:
                    unique_labels = self.df.loc[self.df['label'].notna()]['label'].unique ()
            
            self.available_labels = sorted (unique_labels)
        
        
        return self.available_labels
    
    
    def get_dataset_language (self):
        """ Returns the language of the documents of the corpus. Default is Spanish """
        return self.options['language'] if 'language' in self.options else 'es'
    
    
    def get_train_size (self):
        """ Returns the train_size """
        return self.options['train_size'] if 'train_size' in self.options else 0.6
    
    
    def get_val_size (self):
        """ Returns the val_size """
        return self.options['val_size'] if 'val_size' in self.options else 0.2
        
    
    def get_test_size (self):
        """ Returns the test_size """
        return self.options['test_size'] if 'test_size' in self.options else 0.2
    
    
    def is_imbalanced (self, threshold = .15):
        """ 
        Determines if the dataframe is imbalanced or not 
        
        @param threshold float
        """
        
        # Regression tasks
        if self.get_task_type () == 'regression':
            return False
            
        # In options
        if 'balanced' in self.options:
            return not self.options['balanced']
        
        # @var standard_deviation float To determine the deviation of the percentages
        standard_deviation = np.mean (self.df['label'].value_counts (normalize = True).std ())
        
        return standard_deviation > threshold
    
    
    
    def preprocess (self, df, pipeline = [], field = 'tweet'):
        """
        
        Apply generic preprocessing to the documents
        
        @param self
        @param df Dataframe
        @param pipeline List
        """
        
        # Preprocess text
        preprocess = PreProcessText ()
        
        
        # Custom pipeline
        if pipeline:
            for pipe in tqdm (pipeline, desc = "preprocessing"):
                df.loc[:, field] = getattr (preprocess, pipe)(df[field])
            return df


        # @var preprocessing_steps List Basic stuff
        preprocessing_steps = [
            'remove_urls', 'remove_hashtags', 'remove_mentions', 'remove_whitespaces', 'strip'
        ]

        
        # First, solve specific language problems
        # For example, English contractions before removing punctuation
        # @todo possessive pronoum
        if self.get_dataset_language () == 'en':
            df[field] = preprocess.expand_acronyms (df[field], preprocess.english_contractions)


        # OR Spanish custom stuff
        if self.get_dataset_language () == 'es':
            df[field] = preprocess.remove_elongations (df[field])
            df[field] = preprocess.expand_acronyms (df[field], preprocess.msg_language)
            df[field] = preprocess.expand_acronyms (df[field], preprocess.acronyms)
            df[field] = preprocess.remove_digits (df[field], replace = '[NUMERO]')


        # Some languages can do it better
        if self.get_dataset_language () in ['es', 'en', 'fr', 'it']:
            preprocessing_steps = [
                'remove_urls', 'remove_hashtags', 'remove_mentions', 'remove_whitespaces', 
                'remove_emojis', 'remove_quotations', 'remove_punctuation', 
                'remove_whitespaces', 'strip', 'trim_ending_ellipsis'
            ];
            
        
        # Do it
        for pipe in tqdm (preprocessing_steps):
            df[field] = getattr (preprocess, pipe)(df[field])
            
        
        return df
    
    
    def get_split (self, df, key, split_field = '__split'):
        """
        Split dataset
        Split the dataframes into training, validation and testing (0, 1, 2)
        
        @param df
        @param key string|int
        @param split_field String
        """
        
        if 'full' == key or 'all' == key:
            return df
        
        # Check if the dataset has a custom split field that indicates which instances 
        # are for training, development, or testing
        if split_field in df.columns:
            return self.finetune_df (df.loc[df[split_field] == key].copy (deep = True))
        
        
        raise Exception ('the selected split does not exists')
        
        
    def get_task_type (self):
        """ 
        Determine the task type
        
        return String
        """
        return self.options['tasks'][self.task]['type'] if 'tasks' in self.options and self.task and 'type' in self.options['tasks'][self.task] else (self.options['type'] if 'type' in self.options else 'classification')
        
        
    def get_primary_key (self, task):
        """ 
        Determine the primary key of the dataset. 
        
        It depends of if the documents are merged by author (user) or not (twitter_id)
        """
    
        if 'tasks' in self.options and task:
            return 'user' if self.options['tasks'][task]['merge'] else 'twitter_id'
        elif 'merge' in self.options:
            return 'user' if self.options['merge'] else 'twitter_id'
        else:
            return 'twitter_id'
            
    def get_task_options (self):
        """
        Returns the options of the dataset according to the 
        current task
        
        @return Dict
        """
        
        # @var options_without_task Dict
        options_without_task = {key: options for key, options in self.options.items () if key not in ['tasks']}
        
        if self.task:
            return {**self.options['tasks'][self.task], **options_without_task}
        else:
            return options_without_task
            
    def getDFFromTask (self, task, df):
        """
        Adjust the dataframe for an specific task
        """
        
        # Adjust the label
        df['label'] = df[self.options['tasks'][task]['label']]
        
        
        # Merge tweets
        if 'merge' in self.options['tasks'][task] and self.options['tasks'][task]['merge']:
            self.is_merged = True
            

        
        return df
        
        
    def get_columns_to_group_by_user (self):
        """
        This function returns a list of columns needed to maintain when grouping a dataset
        by users
        
        Extend this in subclasses
        
        @return List
        """
        return ['user', 'label', '__split']
        
        
    def get_columns_to_categorical (self):
        """
        Determines which columns should be converted in categorical values
        
        Extend this in subclasses
        
        @return List
        """
        if 'classification' == self.get_task_type ():
            return ['label', '__split']
        else:
            return ['__split']


class _PLNAuth (AuthBase):
    """
       PLNAuth
       
       We use a custom authentication because the default authentication
       was adding Basic authentication and do not allowed to manually 
       introduced the token
       
       @link https://requests.readthedocs.io/en/master/user/advanced/#custom-authentication
    """

    def __init__(self, username):
        self.username = username

    def __call__(self, r):
        r.headers['Authorization'] = self.username
        return r
        
        
def _get_auth_token (api_endpoint, certificate):
    """
    @param api_endpoint
    @param certificate
    """

    # Read from the .netrc file in your home directory
    secrets = netrc.netrc ()
    email, account, password = secrets.authenticators ('collaborativehealth.inf.um.es')
    
    
    # @var reponse Response
    response = requests.post (
        api_endpoint + 'login', 
        json={'email': email, 'password': password}, 
        verify = certificate
    )
    
    
    # Transform to JSON
    response = response.json ()
    
    
    # ...
    return str (response['data']['token'])
    
