# Supplementary material for: Fine grain emotion analysis in Spanish using linguistic features and transformers
Source: PeerJ Comput Sci. 2024 Apr 30;10:e1992. doi: 10.7717/peerj-cs.1992 (PMC11157545; doi:10.7717/peerj-cs.1992)
Supplement: Supplemental Information 2 [file peerj-cs-10-1992-s002.zip › code/dlsmodels/BaseModel.py]

import itertools

import os.path
import json

class BaseModel ():
    """
    BaseModel
    
    @todo Separate models and merge at the end to have better sampling of the classifiers
    @todo Create ensemble model from different classifiers
    @todo Allow to make predictions easly for the winning models
    """
    
    
    # @var features Here we store the transformers we will use in our work
    features = {}
    
    
    # @var verbose boolean
    verbose = False
    
    
    # @var is_merged boolean
    is_merged = False
    
    
    # @var best_model_criteria dict
    best_model_criteria = {}
    
    
    # @var folder String
    folder = ''
    
    
    def set_best_model_criteria (self, best_model_criteria):
        """
        best_model_criteria dict
        
        @param best_model_criteria String
        """
        self.best_model_criteria = best_model_criteria    
    
    
    @classmethod
    def retrieve_training_info (cls, resume_file):
        
        """
        @param resume_file
        
        @return Dict
        """
        if not os.path.isfile (resume_file):
            return {}
        
        with open (resume_file) as json_file:
            training_resume = json.load (json_file)
        return training_resume
    
    
    def is_verbose (self):
        """
        is_verbose
        
        @param folder String
        """
        return self.verbose
    
    
    def set_args (self, args):
        """
        set_args
        
        @param args Parser
        """
        self.args = args
        
    
    def get_folder (self):
        """
        get_folder
        
        @param folder String
        """
        return self.folder
    
    
    def set_folder (self, folder):
        """
        set_folder
        
        @param folder String
        """
        self.folder = folder
    
    
    def has_external_features (self):
        """
        @inherit
        """
        return False
    
    
    def is_merged (self, is_merged):
        self.is_merged = is_merged
    
    def set_dataset (self, dataset):
        """
        set_dataset
        
        @param dataset Dataset
        """
        self.dataset = dataset
    
    
    def get_features (self, key):
        """
        get_features
        
        @param key string
        
        @return Transformer
        """
        return self.features[key]
    
    
    def set_features (self, key, features):
        """
        set_features
        
        @param key string
        @features Transformer
        """
        self.features[key] = features;
        
        
    def clear_session (self):
        """
        clear_session
        """
        self.features = {};
        self.is_merged = False
        
    
    def get_feature_combinations (self):
        """
        Get all the keys of the feature sets we are going to use
        Expand it to have features in isolation and combination (lf), (lf, se), ...
        
        @return Tuple
        """
        return tuple (self.features.keys ())

    @property
    def train (self):
        raise NotImplementedError ("Subclasses should implement this!")    
    
    
    @property
    def predict (self):
        raise NotImplementedError ("Subclasses should implement this!")
    
    
    @property
    def get_best_model (self, feature_key, use_train_val = False):
        raise NotImplementedError ("Subclasses should implement this!")

    @property
    def set_arguments_parser (self, args):
        """
        @param args
        """
        raise NotImplementedError ("Subclasses should implement this!")


    @classmethod
    def adapt_argument_parser (cls, parser):
        raise NotImplementedError ("Subclasses should implement this!")
