# Supplementary material for: Fine grain emotion analysis in Spanish using linguistic features and transformers
Source: PeerJ Comput Sci. 2024 Apr 30;10:e1992. doi: 10.7717/peerj-cs.1992 (PMC11157545; doi:10.7717/peerj-cs.1992)
Supplement: Supplemental Information 2 [file peerj-cs-10-1992-s002.zip › code/dlsmodels/EnsembleModel.py]

import os
import pandas as pd
import sys
import json
import sklearn
import numpy as np

from sklearn.metrics import f1_score
from sklearn.metrics import accuracy_score
from sklearn.utils.extmath import weighted_mode

from pathlib import Path
from features.FeatureResolver import FeatureResolver
from features.DummyTransformer import DummyTransformer
from .ModelResolver import ModelResolver
from .BaseModel import BaseModel

class EnsembleModel (BaseModel):

    # @var models List
    models = []


    # @var strategy String Default strategy
    strategy = 'mean'


    """
    Ensemble Model
    
    This model uses the predictions of the other models
    
    """
    
    def get_folder (self):
        """
        @inherit
        """
        return self.folder or 'ensemble' + '-' + self.strategy + '-' + ('-'.join (self.models))
        
        
    def clear_session (self):
        """
        clear_session
        """
        super ()
        self.models = [];
        
    def add_model (self, model):
        """
        @param model BaseModel
        """
        return self.models.append (model)
    
    
    def add_models (self, models):
        """
        @param model List of base models
        """
        self.models = models
        
        
    def set_ensemble_strategy (self, strategy):
        self.strategy = strategy
        
    
    def train (self, force = False):
        """
        @inherit
        """
    
        # @var df DataFrame
        df = self.dataset.get ()
        
        
        # @var model_folder String
        model_folder = self.get_folder ()
        
        
        # @var resume_file_path String
        resume_file_path = self.dataset.get_working_dir (self.dataset.task, 'models', model_folder, 'training_resume.json')
        
        
        # @var task_type String
        task_type = self.dataset.get_task_type ()
        
        
        # @var train_resume 
        train_resume = {
            'model': 'ensemble',
            'folder': model_folder,
            'dataset': self.dataset.dataset,
            'corpus': self.dataset.corpus,
            'task': self.dataset.task,
            'task_type': task_type,
            'labels': self.dataset.get_num_labels (),
            'models': self.models,
            'strategy': self.strategy
        }
        
        
        # Store
        with open (resume_file_path, 'w') as resume_file:
            json.dump (train_resume, resume_file, indent = 4, sort_keys = True)
        
        
    def predict (self, callback = None):
        """
        @inherit
        """
        
        # @var df DataFrame
        df = self.dataset.get ()
        
        
        # @var model_folder String
        model_folder = self.get_folder ()
        
        
        # @var model_resolver ModelResolver
        model_resolver = ModelResolver ()
        
        
        # @var _model_file String
        resume_file = self.dataset.get_working_dir (self.dataset.task, 'models', model_folder, 'training_resume.json')
        
        
        # @var training_info Dict
        training_info = self.retrieve_training_info (resume_file)
        
        
        # @var result_predictions Dict To store predictions of each model / feature set
        result_predictions = {}
        
        
        # @var result_probabilities Dict To store probabilities of each model / feature set
        result_probabilities = {}
        
        
        # @var task_type String
        task_type = self.dataset.get_task_type ()
        
            
        # @var number_of_classes int
        number_of_classes = self.dataset.get_num_labels ()


        # @var labels List
        labels = self.dataset.get_available_labels ();

        
        # Determine if the task is binary or multi-class
        is_binary = number_of_classes <= 2
    

        # For binary classification problems
        # We are assuming that the positive class is the first, but this is not always 
        # true
        if 'classification' == task_type and is_binary and 'non-' in labels[0]:
            labels = list (reversed (labels))


        
        def callback_ensemble (feature_key, y_pred, model_metadata):
        
            """
            This callback is used to keep track of the result of each model
            separately
            
            @param feature_key String
            @param y_pred List
            @param model_metadata Dict
            """
            
            # @var columns List
            columns = [feature_key + '_' + _label for _label in self.dataset.get_available_labels ()] \
                if task_type in ['classification', 'multi_label'] else feature_key
            

            # Store predictions
            # The label for classification
            if 'classification' == task_type:
                result_predictions[feature_key] = pd.DataFrame ({feature_key: y_pred}, index = df.index)
            
            # The value for regression
            if 'regression' == task_type:
                result_predictions[feature_key] = pd.DataFrame (y_pred, index = df.index)

            # The labels for multi_label classification
            if 'multi_label' == task_type:
            
                # @var y_pred_labels List
                y_pred_labels = [['' for col in range (len (labels))] for row in range (len (df))]
                
                
                # Prepare data
                for row_index in range (len (df)):
                    for label_index, label in enumerate (labels):
                        y_pred_labels[row_index][label_index] = 1.0 if y_pred[row_index][label_index] else .0
                
                result_predictions[feature_key] = pd.DataFrame (
                    y_pred_labels, 
                    index = df.index,
                    columns = columns
                )

            
            # For binary classification problems
            # We are assuming that the positive class is the first, but this is not always 
            # true
            if 'classification' == task_type and self.dataset.get_num_labels () <= 2:
                if 'non-' in columns[0] or 'non_' in columns[0]:
                    columns = [columns[1], columns[0]]
                else:
                    columns = [columns[0], columns[1]]

            
            # Store probabilities
            if task_type in ['classification', 'multi_label']:
                result_probabilities[feature_key] = pd.DataFrame (
                    model_metadata['probabilities'], 
                    columns = columns, 
                    index = df.index
                )
        
        
        # Iterate over ensemble models
        for submodel_folder in training_info['models']:
        
            # @var submodel_training_resume_file String
            submodel_training_resume_file = self.dataset.get_working_dir (self.dataset.task, 'models', submodel_folder, 'training_resume.json')
            
            
            # Retrieve the submodel information
            if os.path.isfile (submodel_training_resume_file):
                with open (submodel_training_resume_file) as json_file:
                    submodel_training_resume = json.load (json_file)
            else:
                print ("model not found: {path}".format (path = submodel_training_resume_file))
                sys.exit ()
            
            
            # @var ensemble_model Model Configure each model of the ensemble
            ensemble_model = model_resolver.get (submodel_training_resume['model'])
            ensemble_model.set_dataset (self.dataset)
            ensemble_model.is_merged (self.dataset.is_merged)
            ensemble_model.set_folder (submodel_folder)
            ensemble_model.clear_session ()
            
            
            # Evaluate models with external features, that is, features from transformers
            if ensemble_model.has_external_features ():
            
                # @var feature_resolver FeatureResolver
                feature_resolver = FeatureResolver (self.dataset)
                
                
                # @var feature_combinations List
                feature_combinations = submodel_training_resume['features'] if 'features' in submodel_training_resume else {}
                
                
                # Iterate over all available features
                for feature_set, features_cache in feature_combinations.items ():
                
                    # Indicate what features are loaded
                    if not Path (features_cache).is_file ():
                        print ("features not found: {features}".format (features = features_cache))
                        sys.exit ()
                        
                    
                    # Set features
                    ensemble_model.set_features (feature_set, DummyTransformer (cache_file = features_cache))


            # Perform the prediction
            ensemble_model.predict (callback = callback_ensemble)
            
                
        # @var concat_df Dataframe The ensemble composed by 
        ensemble_df = pd.concat (result_predictions.values (), axis = 'columns')
        
        
        # @var y_pred List
        y_pred = None
        
        
        # @var weights 
        weights = None
        
        
        # Classification ensembles
        if 'classification' == task_type:
        
            # Weighted strategy. Soft voting
            if 'weighted' == self.strategy:
        
                # @var weights List|None
                weights = None
                
                
                # If we are getting the test split, we get the data from 
                # validation
                if self.dataset.default_split == 'test':
                
                    # @todo Fix this
                    weights = pd.read_csv (self.dataset.get_working_dir (self.dataset.task, 'results', 'val', 'ensemble-weighted', 'weights.csv')).to_dict (orient = 'list')
                    weights = {key: (weight[0] * 1) for key, weight in weights.items ()}

                
                # If not, the data is the F1-score of the same validation
                else:
                    weights = {
                        feature: f1_score (
                            y_true = self.dataset.get ()['label'], 
                            y_pred = ensemble_df[feature], 
                            average = 'weighted'
                        ) for feature in ensemble_df.columns
                    }
                    
                    
                    # Normalize to 0 ... 1 scale
                    weights = {key: (weight / sum (weights.values ())) for key, weight in weights.items ()}
                    
            
                # @var y_pred Soft voting ensemble
                y_pred = ensemble_df[self.models].apply (lambda row: weighted_mode (row, list (weights.values ()))[0][0], axis = 1).to_list ()
            
            
            # Mean strategy
            if 'mean' == self.strategy:
                
                # @var y_pred Concat all dataframes
                y_pred = pd.concat (result_probabilities, axis = 1)
                
                
                # Average probabilities by label
                y_pred = pd.concat (
                    [y_pred.iloc[:, t::len (labels)].mean (axis = 1) for t in range (len (labels))], 
                    axis = 1,
                )
                
                y_pred.columns = labels
                y_pred = np.argmax (y_pred.values, axis = 1)


                # Binary
                if is_binary:
                    # Remember that for binary classification problems we 
                    # flipped the labels to have the positive label in the 
                    # first position

                    if not self.dataset.dataset == 'lewidi':
                        y_pred = [labels[0 if item else 1] for item in y_pred]                
                    else:
                        y_pred = [labels[1 if item else 0] for item in y_pred]                
                    
                else:
                    y_pred = [labels[item] for item in y_pred]                
                
            

            # Mode strategy Ensemble based on the mode (hard voting) 
            if 'mode' == self.strategy:
                y_pred = ensemble_df[self.models].mode (axis = 'columns')[0].tolist ()


            # Highest strategy.
            if 'highest' == self.strategy:
                
                # @var y_pred List
                y_pred = pd.concat (result_probabilities, axis = 1)
                

                # Binary
                # Note. Handle LeWidi as multiclass
                if is_binary and not self.dataset.dataset == 'lewidi':
                
                    # There are cases in which we have two columns in binary 
                    # classification. Here we remove those columns that 
                    # represent the negative probability (as both columns sum 1)
                    y_pred = y_pred[y_pred.columns.drop (list (y_pred.filter (regex = 'non[-_]')))]
                    y_pred = y_pred[y_pred.columns.drop (list (y_pred.filter (regex = '_NI')))]
                    y_pred = y_pred[y_pred.columns.drop (list (y_pred.filter (regex = '_right')))]
                    y_pred = y_pred[y_pred.columns.drop (list (y_pred.filter (regex = '_male')))]
                    y_pred = y_pred[y_pred.columns.drop (list (y_pred.filter (regex = '_human')))]
                    y_pred = y_pred[y_pred.columns.drop (list (y_pred.filter (regex = '_politician')))]

                    
                    # Get a dataframe of predictions with the max and minimum value
                    y_pred = pd.DataFrame.from_records ({
                        'max': y_pred.max (axis = 1), 
                        'min': y_pred.min (axis = 1)
                    })
                    
                    
                    # Get the distance of the max value to the perfect score (1)
                    # Note that the min value already has the distance to the 
                    # minimum value
                    y_pred['max'] = y_pred['max'].apply (lambda x: 1 - x)
                    
                    
                    # Get if the value most close to 1 or 0 is the max or minimum value
                    y_pred = y_pred.idxmin (axis = 1)
                    
                    
                    # The prediction is the true label if the value is the max
                    y_pred = y_pred == 'max'


                    # Encode predictions as labels
                    # Remember that for binary classification problems we 
                    # flipped the labels to have the positive label in the 
                    # first position
                    # @todo. There is a problem in which the results are wrong
                    #        and the predictions appears to be reversed
                    y_pred = [labels[1 if item else 0] for item in y_pred]

                
                # Multiclass
                else:
                    y_pred = y_pred.idxmax (axis = 1)
                    y_pred = ['_'.join (item[1].split ('_')[1:]) for item in y_pred]


            # @var probabilities List
            probabilities = []
            
            
            # @var merged_probabilities DataFrame
            merged_probabilities = pd.concat (result_probabilities.values (), axis = 1)
            
            
            # Iterate...
            for idx, y_pred_item in enumerate (y_pred):
            
                # @var labels Series
                labels = ensemble_df[self.models].iloc[idx]
            
                
                # @var feature_sets List
                feature_sets = [feature_set for feature_set, label in labels.iteritems () if label == y_pred_item]
                
                
                # @var temp Dict
                temp = {}
            
            
                #Iterate over each label
                for label in self.dataset.get_available_labels ():
                    
                    # @var cols List Retrieve the labels that match the matching class
                    cols = [col for col in merged_probabilities \
                        if col.startswith (tuple (feature_sets)) and col.endswith ('_' + label)]
                    
                    
                    # Calculate values
                    if 'highest' == self.strategy:
                        temp[label] = merged_probabilities.iloc[idx][cols].max ()
                    
                    else:
                        temp[label] = merged_probabilities.iloc[idx][cols].mean ()


                # Attach probabilities for each label
                probabilities.append (list (temp.values ()))
        
        
            # @var model_metadata Dict We get information of the model that 
            # we can use in the main callback
            model_metadata = {
                'model': None,
                'created_at': '',
                'probabilities': probabilities,
                'weights': weights
            }
            
            
            # Run the main callback
            callback (
                feature_key = self.get_folder (), 
                y_pred = y_pred, 
                model_metadata = model_metadata
            )
            

        # Multi labels ensemble
        if task_type == 'multi_label':
        
            # Weighted strategy. Soft voting
            if 'weighted' == self.strategy:

                # @var weights List|None
                weights = None
                
                
                # If we are getting the test split, we get the data from 
                # validation
                if self.dataset.default_split == 'test':
                
                    # @todo Fix this
                    weights = pd.read_csv (self.dataset.get_working_dir (self.dataset.task, 'results', 'val', 'ensemble-weighted-with-negation', 'weights.csv')).to_dict (orient = 'list')
                    weights = {key: (weight[0] * 1) for key, weight in weights.items ()}

                
                # If not, the data is the F1-score of the same validation
                else:
                
                    # Update labels
                    df['label'] = df['label'].astype ('category')
                    df['label'] = df['label'].cat.add_categories ('none')
                    df['label'].fillna ('none', inplace = True)
                    y_real = df['label'].str.split ('; ')
                    y_real = [[y.strip () for y in list] for list in y_real]
                    
                    
                    # Create a binarizer
                    # @todo Save binarizer when training
                    lb = sklearn.preprocessing.MultiLabelBinarizer ()
                    
                    
                    # @var available_labels List All the possible labels for classification and multi-label tasks
                    available_labels = self.dataset.get_available_labels ()
                    
                    
                    # Fit the multi-label binarizer
                    lb.fit ([available_labels])
                    
                    
                    # Fit the multi-label binarizer
                    y_real = lb.transform (y_real)
                    
                    
                    # @var weights Dict
                    weights = {
                        model_key: f1_score (
                            y_true = y_real, 
                            y_pred = ensemble_df.loc[:, ensemble_df.columns.str.startswith (model_key)], 
                            average = 'weighted'
                        ) for model_key in self.models
                    }
                    
                    
                    # Normalize to 0 ... 1 scale
                    weights = {key: (weight / sum (weights.values ())) for key, weight in weights.items ()}
                    
                    
                y_pred = []
                for label_index, label in enumerate (labels):
                    y_pred.append (ensemble_df.loc[:, ensemble_df.columns.str.endswith (label)].apply (lambda row: weighted_mode (row, list (weights.values ()))[0][0], axis = 1).to_list ())
                y_pred = np.array (list (map (list, zip (*y_pred))))

            
            # Mode. Soft voting
            if 'mode' == self.strategy:
                y_pred = []
                for label_index, label in enumerate (labels):
                    y_pred.append (ensemble_df.loc[:, ensemble_df.columns.str.endswith (label)].mode (axis = 'columns')[0].tolist ())
            
                y_pred = np.array (list (map (list, zip (*y_pred))))
            
            
            # Highest probability
            if 'highest' == self.strategy:
                y_pred = []
                for label_index, label in enumerate (labels):
                    y_pred.append (ensemble_df.loc[:, ensemble_df.columns.str.endswith (label)].max (axis = 'columns').tolist ())
            
                y_pred = np.array (list (map (list, zip (*y_pred))))

            
            
            # Average probabilities
            if 'mean' == self.strategy:
                
                # @var y_pred Mean probabilities
                y_pred = pd.concat (result_probabilities, axis = 1)
                
                
                # Get the probabilities by label
                y_pred = pd.concat (
                    [y_pred.iloc[:, t::len (labels)].mean (axis = 1) for t in range (len (labels))], 
                    axis = 1,
                )
                
                
                # Set columns
                y_pred.columns = labels
                y_pred = y_pred.round (0)
                y_pred = np.array (y_pred.values.tolist ())
            
            
            # @var model_metadata Dict We get information of the model that 
            # we can use in the main callback
            model_metadata = {
                'model': None,
                'created_at': '',
                'probabilities': None,
                'weights': weights
            }
            
            
            # Run the main callback
            callback (
                feature_key = self.get_folder (), 
                y_pred = y_pred, 
                model_metadata = model_metadata
            )

        # Regression tasks
        if task_type == 'regression':
            
            if 'mean' == self.strategy:
            
                # @var y_pred Average the predictions of each individual model
                y_pred = ensemble_df.mean (axis = 1)
        
            else:
                print ("not implemeted")
                sys.exit ()
        
        
            # @var model_metadata Dict We get information of the model that 
            # we can use in the main callback
            model_metadata = {
                'model': None,
                'created_at': '',
                'probabilities': None,
                'weights': None
            }
            
        
            # Run the main callback
            callback (
                feature_key = self.get_folder (), 
                y_pred = y_pred, 
                model_metadata = model_metadata
            )
