# Supplementary material for: Fine grain emotion analysis in Spanish using linguistic features and transformers
Source: PeerJ Comput Sci. 2024 Apr 30;10:e1992. doi: 10.7717/peerj-cs.1992 (PMC11157545; doi:10.7717/peerj-cs.1992)
Supplement: Supplemental Information 2 [file peerj-cs-10-1992-s002.zip › code/dlsmodels/utils.py]

"""
    Utils
    
    @author José Antonio García-Díaz <joseantonio.garcia8@um.es>
    @author Rafael Valencia-Garcia <valencia@um.es>
"""

import sys
import math
import netrc
import requests
import os
import random
import config
import numpy as np
import pandas as pd

from keras import backend as K
from io import StringIO
from requests.auth import AuthBase
from pathlib import Path
from tqdm import tqdm

def get_project_root () -> Path:
    return Path (__file__).parent

def pd_onehot (df, feature):
    """
    pd_onehot
    
    @link https://stackoverflow.com/questions/37292872/how-can-i-one-hot-encode-in-python
    """
    dummies = pd.get_dummies (df[[feature]])
    res = pd.concat([df, dummies], axis=1)
    return (res)
    
    
    
def get_neurons_per_layer (shape, number_of_layers, first_neuron):
    """
    Return the number of neurons per layer for MLP according to a shape
    
    @param shape
    @param number_of_layers
    @param first_neuron
    
    @link https://mikkokotila.github.io/slate/#diamond
    """
    
    # @var neurons_per_layer List Contains a list of the neurons per layer. Used for the shape
    neurons_per_layer = []    
    
    # Calculate the number of neurons per layer
    # In 'funnel' shape, the number of layers is decreasing
    if (shape == 'funnel'):
        for i in range (1, number_of_layers + 1):
            neurons_per_layer.append (round (first_neuron / i))

    
    # In 'rhombus' the first layer equals to 1 and the next layers slightly increase until the middle one 
    # which equals to neuron size
    if (shape == 'rhombus'):
        
        # Init the neurons to 1
        neurons_per_layer = [1] * number_of_layers
        
        
        # Iterate only in the first half of the array
        for first_index in range (round (number_of_layers / 2)):
            
            # @var half int The central point of the array
            half = math.ceil (number_of_layers / 2) - 1
            
            
            # @var distance int The distance between the half and the first index
            distance = abs (first_index - half)
            
            
            # @var mirror_index int The opposite index
            mirror_index = half + distance
            
            
            # Update opposite index with the same value
            neurons_per_layer[first_index] = int (first_neuron / pow (2, distance))
            neurons_per_layer[mirror_index] = neurons_per_layer[first_index]
    
    
        # Ajust even and odd networks
        if number_of_layers % 2 != 0:
            neurons_per_layer[math.floor (number_of_layers / 2)] = first_neuron
        else:
            neurons_per_layer[-1] = neurons_per_layer[-2]


    # In 'lfunnel' the first half of the layers have the value of neuron_max
    if (shape == 'lfunnel'):
    
        # Init the neurons to 1
        neurons_per_layer = [first_neuron] * number_of_layers
        
        
        # Iterate over all the layers
        for index in range (number_of_layers):
            
            # Get half position
            half = math.ceil (number_of_layers / 2) - 2
            
            
            # Set value
            neurons_per_layer[index] = round (first_neuron / (pow (2, index - half))) if index > half else first_neuron
    
    
    # In 'brick' all neurons have the same number of neurons
    if (shape == 'brick'):
        neurons_per_layer = [first_neuron] * number_of_layers
    
    
    # In 'diamond' the shape is similar to rhombus but with open first half
    if (shape == 'diamond'):
        
        # Init the neurons to 1
        neurons_per_layer = [1] * number_of_layers
        
        
        # Iterate over the half of layers
        for first_index in range (round (number_of_layers / 2)):
            
            # @var half int The central point of the array
            half = math.ceil (number_of_layers / 2) - 1
            
            
            # Get the distance
            distance = abs (first_index - half)
            
            
            # @var mirror_index int The opposite index
            mirror_index = half + distance
            
            
            # Update opposite index with the same value
            neurons_per_layer[first_index] = int (first_neuron / 2)
            neurons_per_layer[mirror_index] = int (first_neuron / pow (2, distance))

        # Ajust even and odd networks
        if number_of_layers % 2 != 0:
            neurons_per_layer[math.floor (number_of_layers / 2)] = first_neuron
        else:
            neurons_per_layer[-1] = neurons_per_layer[-2]
            
    
    # In 'triangle' the shape is similar to a funnel but reversed
    if (shape == '3angle'):
    
        # Init the neurons to 1
        for i in range (1, number_of_layers + 1):
            neurons_per_layer.append (round (first_neuron / i))
        neurons_per_layer = neurons_per_layer[::-1]
        
        
    return neurons_per_layer
    
    
"""
   get_embedding_matrix
   
   @param key String The key of the pretained word embedding
   @param tokenizer Tokenizer
   @param dataset Dataset
   @param embedding_dim int
   @param force Boolean
   @param lang String
   
   @todo https://www.kaggle.com/christofhenkel/how-to-preprocessing-when-using-embeddings
   
   @link https://realpython.com/python-keras-text-classification/#your-first-keras-model
"""

def get_embedding_matrix (key, tokenizer, dataset, embedding_dim = 300, force = False, lang = 'es'):
    
    # @var cache_file String
    cache_file = dataset.get_working_dir (dataset.task, key + '.npy')
    
    
    # Restore cache
    if (not force and os.path.isfile (cache_file)):
        return np.load (cache_file)
    
    
    # Adding again 1 because of reserved 0 index
    vocab_size = len (tokenizer.word_index) + 1  
    
    
    # embedding_matrix
    embedding_matrix = np.zeros ((vocab_size, embedding_dim))


    # @var filename String
    filename = config.pretrained_models[lang][key]['vectors']

    
    # Progress bar
    with tqdm (total = os.path.getsize (filename)) as pbar:
    
        # Update progress bar
        pbar.set_description ("Processing %s" % key)
        
    
        # Open vector file
        with open (filename, 'r', encoding = 'utf8', errors = 'ignore') as f:
        
            for line in f:
                
                # Get word and vector
                word, *vector = line.split ()
                
                
                # Check if the word is in the word index
                if word in tokenizer.word_index:
                
                    # Get position
                    idx = tokenizer.word_index[word] 
                    
                    
                    # Set weights
                    embedding_matrix[idx] = np.array (vector, dtype = np.float32)[:embedding_dim]
                
                
                # Update bar
                pbar.update (len (line.encode('utf-8')))

    # Store in cache
    os.makedirs (os.path.dirname (cache_file), exist_ok = True)
    np.save (cache_file, embedding_matrix)


    # Return embedding matrix
    return embedding_matrix

        
def root_mean_squared_error (y_true, y_pred):
    """
    Returns the RMSE
    
    @link https://stackoverflow.com/questions/43855162/rmse-rmsle-loss-function-in-keras
    @param y_true
    @param y_pred
    """
    return K.sqrt (K.mean (K.square (y_pred - y_true)))
    
    
def get_f1 (precision, recall, weight = 1):
    """
    @var precision
    @var recall
    @var weight
    """
    
    if not (precision and recall):
        return 0
    
    precision_by_recall = precision * recall
    precision_plus_recall = precision + recall
    
    return weight * ((2 * precision_by_recall) / (precision_plus_recall)) if precision_plus_recall > 0 else 0
