# Supplementary material for: Fine grain emotion analysis in Spanish using linguistic features and transformers
Source: PeerJ Comput Sci. 2024 Apr 30;10:e1992. doi: 10.7717/peerj-cs.1992 (PMC11157545; doi:10.7717/peerj-cs.1992)
Supplement: Supplemental Information 2 [file peerj-cs-10-1992-s002.zip › code/features/PredictionsTransformer.py]

import os
import sys
import pandas as pd


from sklearn.base import TransformerMixin
from sklearn.base import BaseEstimator 


class PredictionsTransformer (BaseEstimator, TransformerMixin):

    def __init__ (self, cache_file = ''):
        """
        @param model String (see Config)
        @param cache_file String
        """
        super().__init__()
        
        self.cache_file = cache_file
        self.prefix = ''
        self.temp_folder = ''

    
    # Return self nothing else to do here
    def fit (self, X, y = None ):
        return self     
    
    
    def transform (self, X, **transform_params):
    
        # Return tokens from cache
        if self.cache_file and os.path.exists (self.cache_file):
            return pd.read_csv (self.cache_file, header = 0, sep = ",")

        print (self.cache_file)
