# Supplementary material for: Fine grain emotion analysis in Spanish using linguistic features and transformers
Source: PeerJ Comput Sci. 2024 Apr 30;10:e1992. doi: 10.7717/peerj-cs.1992 (PMC11157545; doi:10.7717/peerj-cs.1992)
Supplement: Supplemental Information 2 [file peerj-cs-10-1992-s002.zip › code/features/TokenizerTransformer.py]

"""
Obtain sentences tokenized

@author José Antonio García-Díaz <joseantonio.garcia8@um.es>
@author Rafael Valencia-Garcia <valencia@um.es>
"""

import pandas as pd
import pickle
import os.path

from tensorflow import keras
from keras import backend as K
from pathlib import Path
from sklearn.base import TransformerMixin
from sklearn.base import BaseEstimator 

class TokenizerTransformer (BaseEstimator, TransformerMixin):

    def __init__ (self, cache_file = '', field = '', max_words = None):
        """
        @param model String (see Config)
        @param cache_file String
        @param field String
        @param max_words int
        """
        super().__init__()
        
        self.suggested_field = 'tweet'
        self.cache_file = cache_file
        self.field = field or self.suggested_field
        self.max_words = max_words
        self.columns = None
        self.tokenizer = None
        self.maxlen = None
        self.prefix = 'we'
        self.has_tokenizer = True
        self.temp_folder = ''

    
    # Return self nothing else to do here
    def fit (self, X, y = None ):
    
        # @var Tokenizer When fiting, we create a new tokenizer
        self.tokenizer = keras.preprocessing.text.Tokenizer (
            filters = '!"#$%&()*+,-./:;<=>?@[\\]^_`{|}~\t\n' + '¡¿',
            num_words = self.max_words, 
            oov_token = True,
            lower = True
        )
        
        
        # @var texts String Remove tokens
        texts = X[self.field]

        
        # Fit on the data
        self.tokenizer.fit_on_texts (texts)

        
        # @var maxlen int Get the max-len size
        self.maxlen = max (len (l) for l in self.tokenizer.texts_to_sequences (texts))
        
        return self 
    
    
    def transform (self, X, **transform_params):
    
        # Return tokens from cache
        if self.cache_file and os.path.exists (self.cache_file):
            return pd.read_csv (self.cache_file, header = 0, sep = ",")
        

        # @var features_data
        features_data = keras.preprocessing.sequence.pad_sequences (
            self.tokenizer.texts_to_sequences (X[self.field].astype (str)), 
            padding = 'pre', 
            maxlen = self.maxlen
        )
        
        # Retrieve the tokens for the subsets we are dealing with
        features = pd.DataFrame (data = features_data)
        
        
        # Create a dataframe with the features
        features.columns = self.get_feature_names ()
        
            
        return features
    
    
    def get_feature_names (self):
        """Calculate the feature names based on maxlen"""
        return [self.prefix + '_' + str (x) for x in range (1, self.maxlen + 1)]
    
    
    def get_vectorizer (self):
        """
        @return tokenizer
        """
        return self.tokenizer
    

    def save_vectorizer_on_disk (self, token_filename):
        """
        Store tokenizer for further use
        
        @param token_filename string
        """
        os.makedirs (os.path.dirname (token_filename), exist_ok = True)
        
        with open (token_filename, 'wb') as handle:
            pickle.dump ({
                'tokenizer': self.tokenizer, 
                'maxlen': self.maxlen
            }, handle, protocol = pickle.HIGHEST_PROTOCOL)
    
    
    def load_vectorizer_from_disk (self, token_filename):
        """
        Load the tokenizer from disk
        
        @param token_filename string
        """
        with open (token_filename, 'rb') as handle:
            data = pickle.load (handle)
            self.tokenizer = data['tokenizer']
            self.maxlen = data['maxlen'] * 1
