# Supplementary material for: Fine grain emotion analysis in Spanish using linguistic features and transformers
Source: PeerJ Comput Sci. 2024 Apr 30;10:e1992. doi: 10.7717/peerj-cs.1992 (PMC11157545; doi:10.7717/peerj-cs.1992)
Supplement: Supplemental Information 2 [file peerj-cs-10-1992-s002.zip › code/generate-ner.py]

"""
    Compile a dataset and all its features
    
    @author José Antonio García-Díaz <joseantonio.garcia8@um.es>
    @author Rafael Valencia-Garcia <valencia@um.es>
"""

import sys
import config
import bootstrap
import os.path

from dlsdatasets.DatasetResolver import DatasetResolver
from utils.Parser import DefaultParser


from pipeline.Tagger import Tagger


def main ():
    
    # var parser
    parser = DefaultParser (description = 'Generate NER and PoS')
    

    # @var args Get arguments
    args = parser.parse_args ()
    
    
    # @var resolver Resolver
    resolver = DatasetResolver ()
    
    
    # @var dataset Dataset
    dataset = resolver.get (args.dataset, args.corpus, args.task, args.force)
    dataset.filename = dataset.get_working_dir (args.task, 'dataset.csv')
    
    
    # @var df Dataframe
    df = dataset.get ()


    # @var tagger
    tagger = Tagger (dataset.get_dataset_language ())


    # Attach POS and NER info
    df = tagger.get (df, field = 'tweet_clean')
    
    
    # Save the dataset tagged
    dataset.save_on_disk (df)
    

if __name__ == "__main__":
    main ()
