# Supplementary material for: Fine grain emotion analysis in Spanish using linguistic features and transformers
Source: PeerJ Comput Sci. 2024 Apr 30;10:e1992. doi: 10.7717/peerj-cs.1992 (PMC11157545; doi:10.7717/peerj-cs.1992)
Supplement: Supplemental Information 2 [file peerj-cs-10-1992-s002.zip › code/generate-split.py]

"""
    Generate splits over old datasets
    
    @author José Antonio García-Díaz <joseantonio.garcia8@um.es>
    @author Rafael Valencia-Garcia <valencia@um.es>
"""

import os
import sys
import argparse
import pandas as pd
import numpy as np
import pickle

from dlsdatasets.DatasetResolver import DatasetResolver
from utils.Parser import DefaultParser

def main ():

    # var parser
    parser = DefaultParser (description = 'Generate random split')
    
    
    
    # @var args Get arguments
    args = parser.parse_args ()
    
    
    # @var dataset_resolver DatasetResolver
    dataset_resolver = DatasetResolver ()
    
    
    # @var dataset Dataset This is the custom dataset for evaluation purposes
    dataset = dataset_resolver.get (args.dataset, args.corpus, args.task, False)
    dataset.filename = dataset.get_working_dir (args.task, 'dataset.csv')


    # @var df El dataframe original (en mi caso es el dataset.csv)
    df = dataset.get ()
    
    
    df = dataset.assign_default_splits (df)
    
    
    dataset.save_on_disk (df)
    
    
if __name__ == "__main__":
    main ()
