# Supplementary material for: Fine grain emotion analysis in Spanish using linguistic features and transformers
Source: PeerJ Comput Sci. 2024 Apr 30;10:e1992. doi: 10.7717/peerj-cs.1992 (PMC11157545; doi:10.7717/peerj-cs.1992)
Supplement: Supplemental Information 2 [file peerj-cs-10-1992-s002.zip › code/train.py]

"""
    Train a dataset from specific features
    
    @author José Antonio García-Díaz <joseantonio.garcia8@um.es>
    @author Rafael Valencia-Garcia <valencia@um.es>
"""

import sys
import itertools

from pathlib import Path

from tqdm import tqdm

from dlsdatasets.DatasetResolver import DatasetResolver
from dlsmodels.ModelResolver import ModelResolver
from utils.Parser import DefaultParser


def main ():
    
    # @var model_resolver ModelResolver
    model_resolver = ModelResolver ()
    
    
    # var parser
    parser = DefaultParser (description = 'Train dataset')
    parser.add_argument ('--model', 
        dest = 'model', 
        default = model_resolver.get_default_choice (), 
        help = 'Select the family or algorithms to evaluate', 
        choices = model_resolver.get_choices ()
    )
    
    
    # Add features for the deep-learning model
    parser.add_argument ('--features', 
        dest = 'features', 
        default = '', 
        help = 'Select the family or features to train. To train several features, combine them with "-"', 
    )
    
    
    # Add folder
    parser.add_argument ('--folder', dest = 'folder', default = '', help = 'Select a folder to store the model')


    # Add the models of the ensemble
    parser.add_argument ('--models', dest = 'models', default = '', help = 'Select the models for the ensemble')


    # Add the pretrained model
    parser.add_argument ('--pretrained-model', dest = 'pretrained_model', default = '', help = 'Select the pretrained model')


    # Add the ensemble average strategy
    parser.add_argument ('--ensemble-strategy', dest = 'ensemble_strategy', default = 'average', help = 'Select the ensemble strategy')
    
    
    # Add the pretrained model
    parser.add_argument ('--resume', dest = 'resume', default = False, help = 'Indicate wheter to resume the training')
    
    
    # @var args Get arguments
    args = parser.parse_args ()
    
    
    # @var resolver Resolver
    resolver = DatasetResolver ()
    
    
    # @var dataset Dataset
    dataset = resolver.get (args.dataset, args.corpus, args.task, False)
    
    
    # Determine if we need to use the merged dataset or not
    dataset.filename = dataset.get_working_dir (args.task, 'dataset.csv')
    
    
    # @var df DataFrame
    df = dataset.get ()
    
    
    # @var model Model
    model = model_resolver.get (args.model)
    model.set_folder (args.folder)
    model.set_dataset (dataset)
    model.set_args (args)
    model.is_merged (dataset.is_merged)
    
    
    # @var task_type String
    task_type = dataset.get_task_type ()
    
    
    # @var models List
    if args.models:
        for ensemble_model in args.models.split (','):
            model.add_model (ensemble_model)
    
    if args.model == 'ensemble':
        model.set_ensemble_strategy (args.ensemble_strategy)
    
    if args.pretrained_model != '':
        model.set_pretrained_model (args.pretrained_model)
    
    
    # Perform the training...
    model.train (force = args.force)
    
    
    # Clear session
    model.clear_session ()
    
    

if __name__ == '__main__':
    main ()
